# Supplementary material for: High-quality chromosome-scale assembly of the walnut (Juglans regia L.) reference genome
Source: Gigascience. 2020 May 20;9(5):giaa050. doi: 10.1093/gigascience/giaa050 (PMC7238675; doi:10.1093/gigascience/giaa050)
Supplement: giaa050_Supplemental_Files [file giaa050_supplemental_files.zip]

Archive with 3 entries (3 files):
- Additional_File_1_Revised.docx
- Additional_File_2.xlsx
- Additional_File_3.xlsx
