# Supplementary material for: High-quality chromosome-scale assembly of the walnut (Juglans regia L.) reference genome
Source: Gigascience. 2020 May 20;9(5):giaa050. doi: 10.1093/gigascience/giaa050 (PMC7238675; doi:10.1093/gigascience/giaa050)
Supplement: giaa050_Supplemental_Files [file giaa050_supplemental_files.zip › Additional_File_3.xlsx]

## Sheet: genome version 1
Protein Rank Sample 1	Description	Total Intensity	# of spectra	# of unique peptides	Coverage %		Protein Rank Sample 2	Description	Total Intensity	# of spectra	# of unique peptides	Coverage %		Protein Rank Sample 3	Description	Total Intensity	# of spectra	# of unique peptides	Coverage %		Protein Rank Sample 4	Description	Total Intensity	# of spectra	# of unique peptides	Coverage %		Protein Rank Sample 5	Description	Total Intensity	# of spectra	# of unique peptides	Coverage %		Protein Rank Sample 6	Description	Total Intensity	# of spectra	# of unique peptides	Coverage %		Protein Rank Sample 7	Description	Total Intensity	# of spectra	# of unique peptides	Coverage %		Protein Rank Sample 8
1	>XP_018813956.1 PREDICTED: 12-oxophytodienoate reductase 2-like [Juglans regia]	4.38117e+10	291	101	90.58		1	>XP_018813956.1 PREDICTED: 12-oxophytodienoate reductase 2-like [Juglans regia]	2.87319e+10	206	84	90.58		1	>XP_018813956.1 PREDICTED: 12-oxophytodienoate reductase 2-like [Juglans regia]	3.55076e+10	214	80	90.58		1	>XP_018858114.1 PREDICTED: protein disulfide-isomerase-like [Juglans regia]	1.65711e+10	168	84	69.32		1	>XP_018848794.1 PREDICTED: protein SIEVE ELEMENT OCCLUSION B-like [Juglans regia]	1.2457e+10	210	115	80.59		1	>XP_018848794.1 PREDICTED: protein SIEVE ELEMENT OCCLUSION B-like [Juglans regia]	1.16036e+10	205	117	87.56		1	>XP_018841145.1 PREDICTED: putative 12-oxophytodienoate reductase 11 [Juglans regia]	1.1518e+10	172	76	92.72		1
2	>XP_018820570.1 PREDICTED: cell division cycle protein 48 homolog [Juglans regia]	6.11925e+09	121	78	69.6		2	>XP_018858114.1 PREDICTED: protein disulfide-isomerase-like [Juglans regia]	1.74318e+10	186	91	71.12		2	>XP_018848794.1 PREDICTED: protein SIEVE ELEMENT OCCLUSION B-like [Juglans regia]	1.5402e+10	198	103	83.56		1	>XP_018858121.1 PREDICTED: protein disulfide-isomerase-like [Juglans regia]						2	>XP_018813956.1 PREDICTED: 12-oxophytodienoate reductase 2-like [Juglans regia]	1.65851e+10	147	65	90.58		2	>XP_018809532.1 PREDICTED: glyceraldehyde-3-phosphate dehydrogenase, cytosolic [Juglans regia]	2.09784e+10	217	84	82.7		2	>XP_018825817.1 PREDICTED: subtilisin-like protease SBT5.4 [Juglans regia]	8127393021	155	87	46.04		2
2	>XP_018836272.1 PREDICTED: cell division cycle protein 48 homolog [Juglans regia]						2	>XP_018858121.1 PREDICTED: protein disulfide-isomerase-like [Juglans regia]						3	>XP_018858114.1 PREDICTED: protein disulfide-isomerase-like [Juglans regia]	1.32029e+10	150	79	69.12		1	>XP_018858130.1 PREDICTED: protein disulfide-isomerase-like [Juglans regia]						3	>XP_018858114.1 PREDICTED: protein disulfide-isomerase-like [Juglans regia]	1.29875e+10	143	80	71.12		3	>XP_018813956.1 PREDICTED: 12-oxophytodienoate reductase 2-like [Juglans regia]	14962551847	146	58	88.37		3	>XP_018843255.1 PREDICTED: ATP synthase subunit beta, mitochondrial-like [Juglans regia]	5.25652e+09	87	52	66.55		3
2	>XP_018836273.1 PREDICTED: cell division cycle protein 48 homolog [Juglans regia]						2	>XP_018858130.1 PREDICTED: protein disulfide-isomerase-like [Juglans regia]						3	>XP_018858121.1 PREDICTED: protein disulfide-isomerase-like [Juglans regia]						2	>XP_018813956.1 PREDICTED: 12-oxophytodienoate reductase 2-like [Juglans regia]	1.97926e+10	164	74	92.24		3	>XP_018858121.1 PREDICTED: protein disulfide-isomerase-like [Juglans regia]						4	>XP_018858114.1 PREDICTED: protein disulfide-isomerase-like [Juglans regia]	1.01839e+10	130	73	67.53		4	>XP_018858114.1 PREDICTED: protein disulfide-isomerase-like [Juglans regia]	6.12719e+09	131	78	71.31		4
2	>XP_018836274.1 PREDICTED: cell division cycle protein 48 homolog [Juglans regia]						3	>XP_018820570.1 PREDICTED: cell division cycle protein 48 homolog [Juglans regia]	5.08946e+09	106	72	68.98		3	>XP_018858130.1 PREDICTED: protein disulfide-isomerase-like [Juglans regia]						3	>XP_018848794.1 PREDICTED: protein SIEVE ELEMENT OCCLUSION B-like [Juglans regia]	9.80673e+09	172	89	74.81		3	>XP_018858130.1 PREDICTED: protein disulfide-isomerase-like [Juglans regia]						4	>XP_018858121.1 PREDICTED: protein disulfide-isomerase-like [Juglans regia]						4	>XP_018858121.1 PREDICTED: protein disulfide-isomerase-like [Juglans regia]						5
3	>XP_018841713.1 PREDICTED: heat shock cognate 70 kDa protein 2 [Juglans regia]	1.42757e+10	176	86	71.23		3	>XP_018836272.1 PREDICTED: cell division cycle protein 48 homolog [Juglans regia]						4	>XP_018852740.1 PREDICTED: pentatricopeptide repeat-containing protein At1g02060, chloroplastic-like [Juglans regia]	1.18521e+10	117	58	26.62		4	>XP_018841713.1 PREDICTED: heat shock cognate 70 kDa protein 2 [Juglans regia]	9618474883	140	71	61.54		4	>XP_018848770.1 PREDICTED: uncharacterized protein At5g39570-like [Juglans regia]	2541416787	75	41	59.25		4	>XP_018858130.1 PREDICTED: protein disulfide-isomerase-like [Juglans regia]						4	>XP_018858130.1 PREDICTED: protein disulfide-isomerase-like [Juglans regia]						6
4	>XP_018858114.1 PREDICTED: protein disulfide-isomerase-like [Juglans regia]	1.59282e+10	160	84	71.31		3	>XP_018836273.1 PREDICTED: cell division cycle protein 48 homolog [Juglans regia]						5	>XP_018814962.1 PREDICTED: aldehyde oxidase GLOX-like [Juglans regia]	16582131072	147	66	58.92		5	>XP_018848770.1 PREDICTED: uncharacterized protein At5g39570-like [Juglans regia]	2.88054e+09	79	44	72.83		5	>XP_018814962.1 PREDICTED: aldehyde oxidase GLOX-like [Juglans regia]	1.08796e+10	127	60	57.17		5	>XP_018852740.1 PREDICTED: pentatricopeptide repeat-containing protein At1g02060, chloroplastic-like [Juglans regia]	8.62535e+09	105	59	27.38		5	>XP_018813956.1 PREDICTED: 12-oxophytodienoate reductase 2-like [Juglans regia]	4.96244e+09	98	58	88.92		6
4	>XP_018858121.1 PREDICTED: protein disulfide-isomerase-like [Juglans regia]						3	>XP_018836274.1 PREDICTED: cell division cycle protein 48 homolog [Juglans regia]						6	>XP_018809532.1 PREDICTED: glyceraldehyde-3-phosphate dehydrogenase, cytosolic [Juglans regia]	3.91876e+10	274	90	82.99		6	>XP_018839497.1 PREDICTED: fructose-bisphosphate aldolase 6, cytosolic [Juglans regia]	1.29428e+10	167	69	88.83		6	>XP_018835203.1 PREDICTED: luminal-binding protein [Juglans regia]	1.01772e+10	135	71	55.86		6	>XP_018841713.1 PREDICTED: heat shock cognate 70 kDa protein 2 [Juglans regia]	8.40689e+09	132	68	62.15		6	>XP_018807997.1 PREDICTED: glyceraldehyde-3-phosphate dehydrogenase, cytosolic-like [Juglans regia]	9.95826e+09	143	72	79.77		7
4	>XP_018858130.1 PREDICTED: protein disulfide-isomerase-like [Juglans regia]						4	>XP_018851647.1 PREDICTED: subtilisin-like protease SBT1.7 isoform X1 [Juglans regia]	8.05626e+09	99	59	59.32		7	>XP_018820570.1 PREDICTED: cell division cycle protein 48 homolog [Juglans regia]	5.39649e+09	82	56	59.68		7	>XP_018841145.1 PREDICTED: putative 12-oxophytodienoate reductase 11 [Juglans regia]	9050057792	102	48	89.49		7	>XP_018809532.1 PREDICTED: glyceraldehyde-3-phosphate dehydrogenase, cytosolic [Juglans regia]	1.95416e+10	193	76	81.52		7	>XP_018849756.1 PREDICTED: ATP synthase subunit beta, mitochondrial [Juglans regia]	5.21894e+09	73	45	71.56		7	>XP_018848770.1 PREDICTED: uncharacterized protein At5g39570-like [Juglans regia]	2.57781e+09	77	43	63.23		8
5	>XP_018809532.1 PREDICTED: glyceraldehyde-3-phosphate dehydrogenase, cytosolic [Juglans regia]	42696960124	302	93	82.7		4	>XP_018851649.1 PREDICTED: subtilisin-like protease SBT1.7 isoform X2 [Juglans regia]						7	>XP_018836272.1 PREDICTED: cell division cycle protein 48 homolog [Juglans regia]						8	>XP_018814962.1 PREDICTED: aldehyde oxidase GLOX-like [Juglans regia]	9.72431e+09	119	57	58.74		8	>XP_018820570.1 PREDICTED: cell division cycle protein 48 homolog [Juglans regia]	3.77157e+09	74	53	64.02		8	>XP_018839497.1 PREDICTED: fructose-bisphosphate aldolase 6, cytosolic [Juglans regia]	1.16037e+10	160	72	89.66		8	>XP_018849923.1 PREDICTED: exopolygalacturonase-like [Juglans regia]	9.06543e+09	152	65	70.22		9
6	>XP_018851647.1 PREDICTED: subtilisin-like protease SBT1.7 isoform X1 [Juglans regia]	9.28299e+09	109	61	59.32		5	>XP_018841713.1 PREDICTED: heat shock cognate 70 kDa protein 2 [Juglans regia]	9.16141e+09	148	81	65.85		7	>XP_018836273.1 PREDICTED: cell division cycle protein 48 homolog [Juglans regia]						9	>XP_018839506.1 PREDICTED: enolase 1 [Juglans regia]	1.00255e+10	146	69	81.76		8	>XP_018836272.1 PREDICTED: cell division cycle protein 48 homolog [Juglans regia]						9	>XP_018814962.1 PREDICTED: aldehyde oxidase GLOX-like [Juglans regia]	8.52392e+09	109	56	57.17		8	>XP_018852710.1 PREDICTED: exopolygalacturonase-like, partial [Juglans regia]						9
6	>XP_018851649.1 PREDICTED: subtilisin-like protease SBT1.7 isoform X2 [Juglans regia]						6	>XP_018809532.1 PREDICTED: glyceraldehyde-3-phosphate dehydrogenase, cytosolic [Juglans regia]	26230201978	249	83	81.52		7	>XP_018836274.1 PREDICTED: cell division cycle protein 48 homolog [Juglans regia]						10	>XP_018809532.1 PREDICTED: glyceraldehyde-3-phosphate dehydrogenase, cytosolic [Juglans regia]	2.31659e+10	202	76	82.11		8	>XP_018836273.1 PREDICTED: cell division cycle protein 48 homolog [Juglans regia]						10	>XP_018841145.1 PREDICTED: putative 12-oxophytodienoate reductase 11 [Juglans regia]	8.02064e+09	88	46	85.98		9	>XP_018839506.1 PREDICTED: enolase 1 [Juglans regia]	4.51611e+09	105	64	78.15		9
7	>XP_018839506.1 PREDICTED: enolase 1 [Juglans regia]	1.59481e+10	189	83	83.78		7	>XP_018839497.1 PREDICTED: fructose-bisphosphate aldolase 6, cytosolic [Juglans regia]	1.61246e+10	221	82	88.83		8	>XP_018841713.1 PREDICTED: heat shock cognate 70 kDa protein 2 [Juglans regia]	1.07008e+10	125	68	63.85		11	>XP_018820570.1 PREDICTED: cell division cycle protein 48 homolog [Juglans regia]	3.99076e+09	82	57	59.43		8	>XP_018836274.1 PREDICTED: cell division cycle protein 48 homolog [Juglans regia]						11	>XP_018825745.1 PREDICTED: heat shock cognate protein 80-like [Juglans regia]	5.01644e+09	91	57	60.29		10	>XP_018809554.1 PREDICTED: major latex allergen Hev b 5-like isoform X2 [Juglans regia]	1.586e+10	119	56	99.35		10
8	>XP_018841145.1 PREDICTED: putative 12-oxophytodienoate reductase 11 [Juglans regia]	1.09521e+10	121	52	87.06		8	>XP_018814962.1 PREDICTED: aldehyde oxidase GLOX-like [Juglans regia]	8.56309e+09	118	63	58.39		9	>XP_018841145.1 PREDICTED: putative 12-oxophytodienoate reductase 11 [Juglans regia]	1.01178e+10	106	47	87.06		11	>XP_018836272.1 PREDICTED: cell division cycle protein 48 homolog [Juglans regia]						9	>XP_018841713.1 PREDICTED: heat shock cognate 70 kDa protein 2 [Juglans regia]	8.2795e+09	122	67	60.15		11	>XP_018825752.1 PREDICTED: heat shock cognate protein 80-like [Juglans regia]						11	>XP_018835203.1 PREDICTED: luminal-binding protein [Juglans regia]	4.83026e+09	113	69	57.21		11
9	>XP_018849756.1 PREDICTED: ATP synthase subunit beta, mitochondrial [Juglans regia]	6.85101e+09	92	52	71.56		9	>XP_018848770.1 PREDICTED: uncharacterized protein At5g39570-like [Juglans regia]	3.01623e+09	79	43	63.23		10	>XP_018839497.1 PREDICTED: fructose-bisphosphate aldolase 6, cytosolic [Juglans regia]	1.80803e+10	180	71	86.59		11	>XP_018836273.1 PREDICTED: cell division cycle protein 48 homolog [Juglans regia]						10	>XP_018839506.1 PREDICTED: enolase 1 [Juglans regia]	8.42041e+09	124	63	81.76		12	>XP_018820570.1 PREDICTED: cell division cycle protein 48 homolog [Juglans regia]	3.36094e+09	72	51	56.08		12	>XP_018817239.1 PREDICTED: serine carboxypeptidase-like 40 [Juglans regia]	5.63224e+09	87	45	56.18		12
10	>XP_018839497.1 PREDICTED: fructose-bisphosphate aldolase 6, cytosolic [Juglans regia]	1.52928e+10	194	81	89.11		10	>XP_018839506.1 PREDICTED: enolase 1 [Juglans regia]	1.09733e+10	145	64	83.11		11	>XP_018815587.1 PREDICTED: elongation factor 2 [Juglans regia]	8.29136e+09	90	62	57.65		11	>XP_018836274.1 PREDICTED: cell division cycle protein 48 homolog [Juglans regia]						11	>XP_018841145.1 PREDICTED: putative 12-oxophytodienoate reductase 11 [Juglans regia]	7.60155e+09	94	46	85.98		12	>XP_018836272.1 PREDICTED: cell division cycle protein 48 homolog [Juglans regia]						13	>XP_018813928.1 PREDICTED: non-specific lipid-transfer protein A-like [Juglans regia]	5.17189e+10	231	84	61.81		13
11	>XP_018835203.1 PREDICTED: luminal-binding protein [Juglans regia]	1.19405e+10	151	74	56.46		11	>XP_018835203.1 PREDICTED: luminal-binding protein [Juglans regia]	1.01709e+10	136	66	54.95		11	>XP_018815588.1 PREDICTED: elongation factor 2 [Juglans regia]						12	>XP_018852740.1 PREDICTED: pentatricopeptide repeat-containing protein At1g02060, chloroplastic-like [Juglans regia]	5.6529e+09	88	47	27.21		12	>XP_018839497.1 PREDICTED: fructose-bisphosphate aldolase 6, cytosolic [Juglans regia]	1.2382e+10	167	69	81.56		12	>XP_018836273.1 PREDICTED: cell division cycle protein 48 homolog [Juglans regia]						14	>XP_018812677.1 PREDICTED: fructose-bisphosphate aldolase 6, cytosolic-like [Juglans regia]	5.21503e+09	116	66	73.18		14
12	>XP_018817834.1 PREDICTED: stromal 70 kDa heat shock-related protein, chloroplastic-like [Juglans regia]	7.89312e+09	95	53	50.35		12	>XP_018841145.1 PREDICTED: putative 12-oxophytodienoate reductase 11 [Juglans regia]	8.14695e+09	98	46	87.06		11	>XP_018815589.1 PREDICTED: elongation factor 2 [Juglans regia]						13	>XP_018843255.1 PREDICTED: ATP synthase subunit beta, mitochondrial-like [Juglans regia]	5.43457e+09	83	45	64.42		13	>XP_018825745.1 PREDICTED: heat shock cognate protein 80-like [Juglans regia]	5.14e+09	94	55	55.29		12	>XP_018836274.1 PREDICTED: cell division cycle protein 48 homolog [Juglans regia]						15	>XP_018843949.1 PREDICTED: major latex allergen Hev b 5-like [Juglans regia]	4.76492e+09	61	38	93.68		14
13	>XP_018848770.1 PREDICTED: uncharacterized protein At5g39570-like [Juglans regia]	2.39974e+09	69	35	63.23		13	>XP_018817839.1 PREDICTED: stromal 70 kDa heat shock-related protein, chloroplastic [Juglans regia]	6.09622e+09	89	55	55.48		12	>XP_018839506.1 PREDICTED: enolase 1 [Juglans regia]	1.09805e+10	121	60	83.33		14	>XP_018818846.1 PREDICTED: elongation factor 1-alpha-like [Juglans regia]	1.18755e+10	143	58	58.61		13	>XP_018825752.1 PREDICTED: heat shock cognate protein 80-like [Juglans regia]						13	>XP_018839506.1 PREDICTED: enolase 1 [Juglans regia]	7.84755e+09	119	65	81.76		15	>XP_018843952.1 PREDICTED: major latex allergen Hev b 5-like [Juglans regia]						15
14	>XP_018814962.1 PREDICTED: aldehyde oxidase GLOX-like [Juglans regia]	7.38984e+09	104	54	57.17		14	>XP_018848794.1 PREDICTED: protein SIEVE ELEMENT OCCLUSION B-like [Juglans regia]	4.82744e+09	115	72	78.52		13	>XP_018843255.1 PREDICTED: ATP synthase subunit beta, mitochondrial-like [Juglans regia]	6.41724e+09	66	41	60.88		14	>XP_018818847.1 PREDICTED: elongation factor 1-alpha-like [Juglans regia]						14	>XP_018805761.1 PREDICTED: elongation factor 1-alpha [Juglans regia]	1.12559e+10	142	57	61.74		14	>XP_018848770.1 PREDICTED: uncharacterized protein At5g39570-like [Juglans regia]	1.65181e+09	58	34	61.36		15	>XP_018856239.1 PREDICTED: major latex allergen Hev b 5-like [Juglans regia]						16
15	>XP_018805761.1 PREDICTED: elongation factor 1-alpha [Juglans regia]	1.49854e+10	170	62	60.4		15	>XP_018815587.1 PREDICTED: elongation factor 2 [Juglans regia]	5134441631	76	51	56.11		14	>XP_018805761.1 PREDICTED: elongation factor 1-alpha [Juglans regia]	1.71482e+10	165	61	66.44		14	>XP_018818857.1 PREDICTED: elongation factor 1-alpha-like [Juglans regia]						14	>XP_018856355.1 PREDICTED: elongation factor 1-alpha [Juglans regia]						15	>XP_018839273.1 PREDICTED: pectinesterase-like [Juglans regia]	4.27345e+09	88	49	51.37		15	>XP_018857931.1 PREDICTED: major latex allergen Hev b 5-like [Juglans regia]						17
15	>XP_018856355.1 PREDICTED: elongation factor 1-alpha [Juglans regia]						15	>XP_018815588.1 PREDICTED: elongation factor 2 [Juglans regia]						14	>XP_018856355.1 PREDICTED: elongation factor 1-alpha [Juglans regia]						15	>XP_018815587.1 PREDICTED: elongation factor 2 [Juglans regia]	4.14911e+09	81	54	56.82		15	>XP_018815587.1 PREDICTED: elongation factor 2 [Juglans regia]	4.67575e+09	74	52	56.94		16	>XP_018815587.1 PREDICTED: elongation factor 2 [Juglans regia]	4.55232e+09	77	55	62.04		16	>XP_018847910.1 PREDICTED: phosphoglycerate kinase, chloroplastic [Juglans regia]	3.5198e+09	68	48	67.42		17
16	>XP_018819373.1 PREDICTED: 2,3-bisphosphoglycerate-independent phosphoglycerate mutase [Juglans regia]	6865841033	94	52	81.93		15	>XP_018815589.1 PREDICTED: elongation factor 2 [Juglans regia]						15	>XP_018848770.1 PREDICTED: uncharacterized protein At5g39570-like [Juglans regia]	2.31257e+09	54	34	72.6		15	>XP_018815588.1 PREDICTED: elongation factor 2 [Juglans regia]						15	>XP_018815588.1 PREDICTED: elongation factor 2 [Juglans regia]						16	>XP_018815588.1 PREDICTED: elongation factor 2 [Juglans regia]						17	>XP_018826437.1 PREDICTED: oxygen-evolving enhancer protein 1, chloroplastic [Juglans regia]	5718326454	81	44	61.14		17
16	>XP_018819374.1 PREDICTED: 2,3-bisphosphoglycerate-independent phosphoglycerate mutase [Juglans regia]						16	>XP_018805761.1 PREDICTED: elongation factor 1-alpha [Juglans regia]	1.07171e+10	137	58	62.42		16	>XP_018825745.1 PREDICTED: heat shock cognate protein 80-like [Juglans regia]	6.34698e+09	84	51	54.86		15	>XP_018815589.1 PREDICTED: elongation factor 2 [Juglans regia]						15	>XP_018815589.1 PREDICTED: elongation factor 2 [Juglans regia]						16	>XP_018815589.1 PREDICTED: elongation factor 2 [Juglans regia]						18	>XP_018822629.1 PREDICTED: malate dehydrogenase, mitochondrial-like [Juglans regia]	4.08965e+09	81	45	54.73		17
17	>XP_018815587.1 PREDICTED: elongation factor 2 [Juglans regia]	4981067051	72	53	56.94		16	>XP_018856355.1 PREDICTED: elongation factor 1-alpha [Juglans regia]						16	>XP_018825752.1 PREDICTED: heat shock cognate protein 80-like [Juglans regia]						16	>XP_018851647.1 PREDICTED: subtilisin-like protease SBT1.7 isoform X1 [Juglans regia]	4.56885e+09	68	46	53.19		16	>XP_018843255.1 PREDICTED: ATP synthase subunit beta, mitochondrial-like [Juglans regia]	4.37618e+09	72	44	64.42		17	>XP_018805761.1 PREDICTED: elongation factor 1-alpha [Juglans regia]	1.17764e+10	153	58	59.51		19	>XP_018840259.1 PREDICTED: superoxide dismutase [Cu-Zn] 4A [Juglans regia]	2.35892e+10	148	55	98.03		17
17	>XP_018815588.1 PREDICTED: elongation factor 2 [Juglans regia]						17	>XP_018852740.1 PREDICTED: pentatricopeptide repeat-containing protein At1g02060, chloroplastic-like [Juglans regia]	5.58305e+09	77	45	26.36		17	>XP_018844065.1 PREDICTED: serine hydroxymethyltransferase 4 [Juglans regia]	4.83644e+09	72	45	79.62		16	>XP_018851649.1 PREDICTED: subtilisin-like protease SBT1.7 isoform X2 [Juglans regia]						17	>XP_018852740.1 PREDICTED: pentatricopeptide repeat-containing protein At1g02060, chloroplastic-like [Juglans regia]	6506473129	88	47	26.36		17	>XP_018856355.1 PREDICTED: elongation factor 1-alpha [Juglans regia]						19	>XP_018840260.1 PREDICTED: superoxide dismutase [Cu-Zn] 4A [Juglans regia]						18
17	>XP_018815589.1 PREDICTED: elongation factor 2 [Juglans regia]						18	>XP_018849756.1 PREDICTED: ATP synthase subunit beta, mitochondrial [Juglans regia]	4.34008e+09	68	39	61.72		18	>XP_018819373.1 PREDICTED: 2,3-bisphosphoglycerate-independent phosphoglycerate mutase [Juglans regia]	6.87602e+09	82	48	81.93		17	>XP_018825745.1 PREDICTED: heat shock cognate protein 80-like [Juglans regia]	5.28479e+09	91	54	54.43		18	>XP_018851647.1 PREDICTED: subtilisin-like protease SBT1.7 isoform X1 [Juglans regia]	3.86063e+09	62	40	53.19		18	>XP_018835203.1 PREDICTED: luminal-binding protein [Juglans regia]	6.69138e+09	107	58	59.46		19	>XP_018840261.1 PREDICTED: superoxide dismutase [Cu-Zn] 4A [Juglans regia]						18
18	>XP_018844065.1 PREDICTED: serine hydroxymethyltransferase 4 [Juglans regia]	4.47596e+09	74	44	77.71		19	>XP_018819373.1 PREDICTED: 2,3-bisphosphoglycerate-independent phosphoglycerate mutase [Juglans regia]	5.15056e+09	79	46	83.36		18	>XP_018819374.1 PREDICTED: 2,3-bisphosphoglycerate-independent phosphoglycerate mutase [Juglans regia]						17	>XP_018825752.1 PREDICTED: heat shock cognate protein 80-like [Juglans regia]						18	>XP_018851649.1 PREDICTED: subtilisin-like protease SBT1.7 isoform X2 [Juglans regia]						19	>XP_018851647.1 PREDICTED: subtilisin-like protease SBT1.7 isoform X1 [Juglans regia]	3.58795e+09	56	39	52.8		19	>XP_018840262.1 PREDICTED: superoxide dismutase [Cu-Zn] 4A [Juglans regia]						18
19	>XP_018849818.1 PREDICTED: malate dehydrogenase, mitochondrial [Juglans regia]	8.41449e+09	81	42	71.05		19	>XP_018819374.1 PREDICTED: 2,3-bisphosphoglycerate-independent phosphoglycerate mutase [Juglans regia]						19	>XP_018835203.1 PREDICTED: luminal-binding protein [Juglans regia]	9.64575e+09	115	55	57.36		18	>XP_018819373.1 PREDICTED: 2,3-bisphosphoglycerate-independent phosphoglycerate mutase [Juglans regia]	5.76313e+09	83	50	81.93		19	>XP_018819373.1 PREDICTED: 2,3-bisphosphoglycerate-independent phosphoglycerate mutase [Juglans regia]	4.50555e+09	68	46	74.06		19	>XP_018851649.1 PREDICTED: subtilisin-like protease SBT1.7 isoform X2 [Juglans regia]						19	>XP_018855648.1 PREDICTED: superoxide dismutase [Cu-Zn] 4A [Juglans regia]						19
20	>XP_018837618.1 PREDICTED: 5-methyltetrahydropteroyltriglutamate--homocysteine methyltransferase-like [Juglans regia]	4630346728	63	43	51.76		20	>XP_018837398.1 PREDICTED: ruBisCO large subunit-binding protein subunit beta, chloroplastic [Juglans regia]	4059139173	78	47	61.68		20	>XP_018839273.1 PREDICTED: pectinesterase-like [Juglans regia]	6.91889e+09	79	42	51.37		18	>XP_018819374.1 PREDICTED: 2,3-bisphosphoglycerate-independent phosphoglycerate mutase [Juglans regia]						19	>XP_018819374.1 PREDICTED: 2,3-bisphosphoglycerate-independent phosphoglycerate mutase [Juglans regia]						20	>XP_018836778.1 PREDICTED: 4-coumarate--CoA ligase-like 1 [Juglans regia]	5.79073e+09	77	50	70.25		19	>XP_018855649.1 PREDICTED: superoxide dismutase [Cu-Zn] 4A [Juglans regia]						19
20	>XP_018837621.1 PREDICTED: 5-methyltetrahydropteroyltriglutamate--homocysteine methyltransferase-like [Juglans regia]						21	>XP_018849818.1 PREDICTED: malate dehydrogenase, mitochondrial [Juglans regia]	7.43305e+09	78	41	78.95		21	>XP_018851647.1 PREDICTED: subtilisin-like protease SBT1.7 isoform X1 [Juglans regia]	4.98129e+09	65	46	54.11		19	>XP_018835203.1 PREDICTED: luminal-binding protein [Juglans regia]	8.63159e+09	123	57	55.11		20	>XP_018809682.1 PREDICTED: 3-ketoacyl-CoA thiolase 2, peroxisomal-like [Juglans regia]	2.43991e+09	61	38	60.91		21	>XP_018827607.1 PREDICTED: actin-7 [Juglans regia]	5.87725e+09	88	45	80.9		19	>XP_018855650.1 PREDICTED: superoxide dismutase [Cu-Zn] 4A [Juglans regia]						19
21	>XP_018854127.1 PREDICTED: aldehyde dehydrogenase family 2 member B7, mitochondrial-like isoform X1 [Juglans regia]	3.5359e+09	72	44	66.3		22	>XP_018848853.1 PREDICTED: fatty acyl-CoA reductase 2 [Juglans regia]	3.22242e+09	62	44	73.96		21	>XP_018851649.1 PREDICTED: subtilisin-like protease SBT1.7 isoform X2 [Juglans regia]						20	>XP_018842204.1 PREDICTED: major latex allergen Hev b 5-like [Juglans regia]	1.03339e+10	59	27	87.82		21	>XP_018839273.1 PREDICTED: pectinesterase-like [Juglans regia]	4.57451e+09	83	46	42.78		21	>XP_018844743.1 PREDICTED: actin-7 [Juglans regia]						19	>XP_018855651.1 PREDICTED: superoxide dismutase [Cu-Zn] 4A [Juglans regia]						19
21	>XP_018854128.1 PREDICTED: aldehyde dehydrogenase family 2 member B7, mitochondrial-like isoform X2 [Juglans regia]						23	>XP_018844065.1 PREDICTED: serine hydroxymethyltransferase 4 [Juglans regia]	3.91489e+09	67	38	75.58		22	>XP_018837618.1 PREDICTED: 5-methyltetrahydropteroyltriglutamate--homocysteine methyltransferase-like [Juglans regia]	5.89841e+09	71	47	55.69		21	>XP_018844065.1 PREDICTED: serine hydroxymethyltransferase 4 [Juglans regia]	3.4873e+09	61	41	75.58		22	>XP_018827607.1 PREDICTED: actin-7 [Juglans regia]	6334745487	79	42	81.17		22	>XP_018842204.1 PREDICTED: major latex allergen Hev b 5-like [Juglans regia]	4817309750	52	28	94.87		20	>XP_018817834.1 PREDICTED: stromal 70 kDa heat shock-related protein, chloroplastic-like [Juglans regia]	2.42352e+09	63	46	40.43		19
21	>XP_018856121.1 PREDICTED: aldehyde dehydrogenase family 2 member B7, mitochondrial-like isoform X1 [Juglans regia]						24	>XP_018854127.1 PREDICTED: aldehyde dehydrogenase family 2 member B7, mitochondrial-like isoform X1 [Juglans regia]	2.87112e+09	56	36	58.89		22	>XP_018837619.1 PREDICTED: 5-methyltetrahydropteroyltriglutamate--homocysteine methyltransferase-like [Juglans regia]						22	>XP_018839273.1 PREDICTED: pectinesterase-like [Juglans regia]	3.29965e+09	64	36	45.53		22	>XP_018844743.1 PREDICTED: actin-7 [Juglans regia]						23	>XP_018837765.1 PREDICTED: endoplasmin homolog [Juglans regia]	4.06998e+09	90	57	52.78		20	>XP_018817839.1 PREDICTED: stromal 70 kDa heat shock-related protein, chloroplastic [Juglans regia]						19
21	>XP_018856122.1 PREDICTED: aldehyde dehydrogenase family 2 member B7, mitochondrial-like isoform X2 [Juglans regia]						24	>XP_018854128.1 PREDICTED: aldehyde dehydrogenase family 2 member B7, mitochondrial-like isoform X2 [Juglans regia]						22	>XP_018837621.1 PREDICTED: 5-methyltetrahydropteroyltriglutamate--homocysteine methyltransferase-like [Juglans regia]						23	>XP_018817834.1 PREDICTED: stromal 70 kDa heat shock-related protein, chloroplastic-like [Juglans regia]	3.50077e+09	61	40	37.87		23	>XP_018836778.1 PREDICTED: 4-coumarate--CoA ligase-like 1 [Juglans regia]	5.45546e+09	73	47	70.25		23	>XP_018837767.1 PREDICTED: endoplasmin homolog [Juglans regia]						21	>XP_018811920.1 PREDICTED: thaumatin-like protein 1 [Juglans regia]	2.70908e+09	72	39	59.35		19
22	>XP_018826437.1 PREDICTED: oxygen-evolving enhancer protein 1, chloroplastic [Juglans regia]	6.09316e+09	66	40	59.94		24	>XP_018856121.1 PREDICTED: aldehyde dehydrogenase family 2 member B7, mitochondrial-like isoform X1 [Juglans regia]						23	>XP_018817834.1 PREDICTED: stromal 70 kDa heat shock-related protein, chloroplastic-like [Juglans regia]	5482749445	72	46	43.55		23	>XP_018817839.1 PREDICTED: stromal 70 kDa heat shock-related protein, chloroplastic [Juglans regia]						24	>XP_018842204.1 PREDICTED: major latex allergen Hev b 5-like [Juglans regia]	6.73561e+09	53	26	94.87		24	>XP_018848362.1 PREDICTED: protein HOTHEAD-like isoform X1 [Juglans regia]	6.37105e+09	87	49	44.5		22	>XP_018809682.1 PREDICTED: 3-ketoacyl-CoA thiolase 2, peroxisomal-like [Juglans regia]	2.20504e+09	67	39	56.8		19
23	>XP_018808212.1 PREDICTED: malate dehydrogenase-like [Juglans regia]	1.03087e+10	97	43	74.4		24	>XP_018856122.1 PREDICTED: aldehyde dehydrogenase family 2 member B7, mitochondrial-like isoform X2 [Juglans regia]						23	>XP_018817839.1 PREDICTED: stromal 70 kDa heat shock-related protein, chloroplastic [Juglans regia]						24	>XP_018841184.1 PREDICTED: polygalacturonase QRT3-like [Juglans regia]	9.804e+09	74	36	53.14		25	>XP_018817834.1 PREDICTED: stromal 70 kDa heat shock-related protein, chloroplastic-like [Juglans regia]	3.53915e+09	61	42	42.13		24	>XP_018848363.1 PREDICTED: protein HOTHEAD-like isoform X2 [Juglans regia]						23	>XP_018858848.1 PREDICTED: polyphenol oxidase, chloroplastic-like [Juglans regia]	8659221131	90	41	38.7		20
24	>XP_018841811.1 PREDICTED: aconitate hydratase, cytoplasmic isoform X1 [Juglans regia]	2.5875e+09	56	43	45.87		25	>XP_018848362.1 PREDICTED: protein HOTHEAD-like isoform X1 [Juglans regia]	8.09701e+09	94	50	47.25		24	>XP_018858848.1 PREDICTED: polyphenol oxidase, chloroplastic-like [Juglans regia]	1.68457e+10	115	46	49.27		25	>XP_018837618.1 PREDICTED: 5-methyltetrahydropteroyltriglutamate--homocysteine methyltransferase-like [Juglans regia]	4.22001e+09	67	43	52.55		25	>XP_018817839.1 PREDICTED: stromal 70 kDa heat shock-related protein, chloroplastic [Juglans regia]						25	>XP_018841184.1 PREDICTED: polygalacturonase QRT3-like [Juglans regia]	6.81803e+09	76	39	46.27		24	>XP_018848153.1 PREDICTED: TATA-binding protein-associated factor 2N-like [Juglans regia]	8.33019e+09	175	49	45.83		21
25	>XP_018837398.1 PREDICTED: ruBisCO large subunit-binding protein subunit beta, chloroplastic [Juglans regia]	3940604015	68	45	57.73		25	>XP_018848363.1 PREDICTED: protein HOTHEAD-like isoform X2 [Juglans regia]						25	>XP_018849818.1 PREDICTED: malate dehydrogenase, mitochondrial [Juglans regia]	6.48263e+09	68	42	73.1		25	>XP_018837619.1 PREDICTED: 5-methyltetrahydropteroyltriglutamate--homocysteine methyltransferase-like [Juglans regia]						26	>XP_018837398.1 PREDICTED: ruBisCO large subunit-binding protein subunit beta, chloroplastic [Juglans regia]	3.73882e+09	67	44	59.87		26	>XP_018848853.1 PREDICTED: fatty acyl-CoA reductase 2 [Juglans regia]	2.882e+09	64	45	67.66		25	>XP_018842218.1 PREDICTED: isoflavone reductase-like protein [Juglans regia]	4.61848e+09	87	45	80.52		22
26	>XP_018825745.1 PREDICTED: heat shock cognate protein 80-like [Juglans regia]	4.34514e+09	77	47	50		26	>XP_018825745.1 PREDICTED: heat shock cognate protein 80-like [Juglans regia]	3.25029e+09	68	43	53.29		26	>XP_018815415.1 PREDICTED: ruBisCO large subunit-binding protein subunit alpha [Juglans regia]	5.60853e+09	68	47	70.26		25	>XP_018837621.1 PREDICTED: 5-methyltetrahydropteroyltriglutamate--homocysteine methyltransferase-like [Juglans regia]						27	>XP_018837765.1 PREDICTED: endoplasmin homolog [Juglans regia]	3.61313e+09	86	55	49.76		27	>XP_018837618.1 PREDICTED: 5-methyltetrahydropteroyltriglutamate--homocysteine methyltransferase-like [Juglans regia]	4.76657e+09	64	42	46.54		25	>XP_018842219.1 PREDICTED: isoflavone reductase-like protein [Juglans regia]						23
26	>XP_018825752.1 PREDICTED: heat shock cognate protein 80-like [Juglans regia]						26	>XP_018825752.1 PREDICTED: heat shock cognate protein 80-like [Juglans regia]						27	>XP_018827607.1 PREDICTED: actin-7 [Juglans regia]	8.06206e+09	87	44	73.21		26	>XP_018827607.1 PREDICTED: actin-7 [Juglans regia]	6.39775e+09	81	42	76.92		27	>XP_018837767.1 PREDICTED: endoplasmin homolog [Juglans regia]						28	>XP_018836442.1 PREDICTED: tubulin beta chain-like [Juglans regia]	2.48247e+09	65	38	73.6		26	>XP_018859442.1 PREDICTED: phosphoprotein ECPP44-like [Juglans regia]	2.12867e+09	68	38	58.54		24
27	>XP_018852740.1 PREDICTED: pentatricopeptide repeat-containing protein At1g02060, chloroplastic-like [Juglans regia]	3.37824e+09	51	31	25.6		27	>XP_018814447.1 PREDICTED: ribulose bisphosphate carboxylase/oxygenase activase, chloroplastic-like isoform X1 [Juglans regia]	2.73619e+09	56	39	66.38		27	>XP_018844743.1 PREDICTED: actin-7 [Juglans regia]						26	>XP_018844743.1 PREDICTED: actin-7 [Juglans regia]						28	>XP_018841184.1 PREDICTED: polygalacturonase QRT3-like [Juglans regia]	7.60422e+09	72	36	46.27		29	>XP_018844065.1 PREDICTED: serine hydroxymethyltransferase 4 [Juglans regia]	2.60551e+09	51	32	72.82		27	>XP_018815067.1 PREDICTED: probable pectinesterase/pectinesterase inhibitor 51 [Juglans regia]	4.11717e+09	73	45	41.15		25
28	>XP_018809682.1 PREDICTED: 3-ketoacyl-CoA thiolase 2, peroxisomal-like [Juglans regia]	2.11572e+09	55	37	60.91		28	>XP_018815415.1 PREDICTED: ruBisCO large subunit-binding protein subunit alpha [Juglans regia]	3.77547e+09	61	41	60		28	>XP_018848853.1 PREDICTED: fatty acyl-CoA reductase 2 [Juglans regia]	5.20606e+09	76	44	70.15		27	>XP_018837765.1 PREDICTED: endoplasmin homolog [Juglans regia]	3.78646e+09	80	54	48.43		29	>XP_018844065.1 PREDICTED: serine hydroxymethyltransferase 4 [Juglans regia]	3.20153e+09	57	34	75.58		30	>XP_018817834.1 PREDICTED: stromal 70 kDa heat shock-related protein, chloroplastic-like [Juglans regia]	2.72806e+09	48	34	38.3		27	>XP_018815077.1 PREDICTED: probable pectinesterase/pectinesterase inhibitor 51 [Juglans regia]						25
29	>XP_018813439.1 PREDICTED: heat shock 70 kDa protein, mitochondrial-like [Juglans regia]	2.7396e+09	61	42	55.36		29	>XP_018809682.1 PREDICTED: 3-ketoacyl-CoA thiolase 2, peroxisomal-like [Juglans regia]	2.02925e+09	52	31	55.72		29	>XP_018837398.1 PREDICTED: ruBisCO large subunit-binding protein subunit beta, chloroplastic [Juglans regia]	5.03956e+09	72	46	61.02		27	>XP_018837767.1 PREDICTED: endoplasmin homolog [Juglans regia]						30	>XP_018849818.1 PREDICTED: malate dehydrogenase, mitochondrial [Juglans regia]	3.85536e+09	59	38	73.1		30	>XP_018817839.1 PREDICTED: stromal 70 kDa heat shock-related protein, chloroplastic [Juglans regia]						28	>XP_018841713.1 PREDICTED: heat shock cognate 70 kDa protein 2 [Juglans regia]	2.81141e+09	69	47	52		26
30	>XP_018814447.1 PREDICTED: ribulose bisphosphate carboxylase/oxygenase activase, chloroplastic-like isoform X1 [Juglans regia]	3.15412e+09	59	41	65.75		30	>XP_018844949.1 PREDICTED: 20 kDa chaperonin, chloroplastic-like [Juglans regia]	6.49221e+09	73	42	62.65		30	>XP_018837765.1 PREDICTED: endoplasmin homolog [Juglans regia]	3.83289e+09	78	55	46		28	>XP_018832338.1 PREDICTED: S-adenosylmethionine synthase 1-like [Juglans regia]	5.35618e+09	89	40	72.77		31	>XP_018837618.1 PREDICTED: 5-methyltetrahydropteroyltriglutamate--homocysteine methyltransferase-like [Juglans regia]	3.87333e+09	59	39	52.81		31	>XP_018819373.1 PREDICTED: 2,3-bisphosphoglycerate-independent phosphoglycerate mutase [Juglans regia]	4.129e+09	67	38	74.06		29	>XP_018842204.1 PREDICTED: major latex allergen Hev b 5-like [Juglans regia]	3.52289e+09	43	26	94.87		27
31	>XP_018858848.1 PREDICTED: polyphenol oxidase, chloroplastic-like [Juglans regia]	1.31012e+10	95	39	46.99		31	>XP_018858848.1 PREDICTED: polyphenol oxidase, chloroplastic-like [Juglans regia]	9.27731e+09	93	39	40		30	>XP_018837767.1 PREDICTED: endoplasmin homolog [Juglans regia]						29	>XP_018807661.1 PREDICTED: malate dehydrogenase [Juglans regia]	9.31707e+09	84	44	72.59		31	>XP_018837619.1 PREDICTED: 5-methyltetrahydropteroyltriglutamate--homocysteine methyltransferase-like [Juglans regia]						31	>XP_018819374.1 PREDICTED: 2,3-bisphosphoglycerate-independent phosphoglycerate mutase [Juglans regia]						30	>XP_018835663.1 PREDICTED: peroxidase 4-like, partial [Juglans regia]	2.52538e+09	60	29	47.27		27
32	>XP_018844949.1 PREDICTED: 20 kDa chaperonin, chloroplastic-like [Juglans regia]	7.24474e+09	70	37	59.53		32	>XP_018808212.1 PREDICTED: malate dehydrogenase-like [Juglans regia]	6.96579e+09	77	39	71.99		31	>XP_018854127.1 PREDICTED: aldehyde dehydrogenase family 2 member B7, mitochondrial-like isoform X1 [Juglans regia]	3.90025e+09	56	38	75.74		30	>XP_018809554.1 PREDICTED: major latex allergen Hev b 5-like isoform X2 [Juglans regia]	5.36903e+09	59	29	99.35		31	>XP_018837621.1 PREDICTED: 5-methyltetrahydropteroyltriglutamate--homocysteine methyltransferase-like [Juglans regia]						32	>XP_018809682.1 PREDICTED: 3-ketoacyl-CoA thiolase 2, peroxisomal-like [Juglans regia]	1.902e+09	51	31	54.64		31	>XP_018815415.1 PREDICTED: ruBisCO large subunit-binding protein subunit alpha [Juglans regia]	2.03208e+09	58	42	54.36		28
33	>XP_018848362.1 PREDICTED: protein HOTHEAD-like isoform X1 [Juglans regia]	5.35921e+09	77	44	44.85		33	>XP_018847910.1 PREDICTED: phosphoglycerate kinase, chloroplastic [Juglans regia]	3.76047e+09	56	40	64.34		31	>XP_018854128.1 PREDICTED: aldehyde dehydrogenase family 2 member B7, mitochondrial-like isoform X2 [Juglans regia]						31	>XP_018849818.1 PREDICTED: malate dehydrogenase, mitochondrial [Juglans regia]	6.39508e+09	58	34	73.1		32	>XP_018832338.1 PREDICTED: S-adenosylmethionine synthase 1-like [Juglans regia]	5.46287e+09	80	34	72.77		33	>XP_018837398.1 PREDICTED: ruBisCO large subunit-binding protein subunit beta, chloroplastic [Juglans regia]	3.11409e+09	63	46	54.77		32	>XP_018814448.1 PREDICTED: ribulose bisphosphate carboxylase/oxygenase activase, chloroplastic-like isoform X2 [Juglans regia]	1.63966e+09	53	37	64.22		29
33	>XP_018848363.1 PREDICTED: protein HOTHEAD-like isoform X2 [Juglans regia]						34	>XP_018826437.1 PREDICTED: oxygen-evolving enhancer protein 1, chloroplastic [Juglans regia]	5.57415e+09	56	32	59.94		31	>XP_018856121.1 PREDICTED: aldehyde dehydrogenase family 2 member B7, mitochondrial-like isoform X1 [Juglans regia]						32	>XP_018848362.1 PREDICTED: protein HOTHEAD-like isoform X1 [Juglans regia]	6865295915	82	46	40.89		33	>XP_018809554.1 PREDICTED: major latex allergen Hev b 5-like isoform X2 [Juglans regia]	4.52065e+09	50	24	99.35		34	>XP_018832890.1 PREDICTED: S-adenosylmethionine synthase 1 [Juglans regia]	4.59937e+09	74	30	67.94		33	>XP_018844949.1 PREDICTED: 20 kDa chaperonin, chloroplastic-like [Juglans regia]	2.87793e+09	69	46	65.76		30
34	>XP_018832890.1 PREDICTED: S-adenosylmethionine synthase 1 [Juglans regia]	6.965e+09	102	37	67.94		35	>XP_018832890.1 PREDICTED: S-adenosylmethionine synthase 1 [Juglans regia]	4.99788e+09	85	35	74.81		31	>XP_018856122.1 PREDICTED: aldehyde dehydrogenase family 2 member B7, mitochondrial-like isoform X2 [Juglans regia]						32	>XP_018848363.1 PREDICTED: protein HOTHEAD-like isoform X2 [Juglans regia]						34	>XP_018816885.1 PREDICTED: UTP--glucose-1-phosphate uridylyltransferase [Juglans regia]	3.10243e+09	58	39	75.64		35	>XP_018825329.1 PREDICTED: tetraketide alpha-pyrone reductase 2-like [Juglans regia]	3.14042e+09	63	36	72.59		34	>XP_018817655.1 PREDICTED: ribonuclease 3-like [Juglans regia]	2.08857e+09	63	44	65.04		31
35	>XP_018822554.1 PREDICTED: probable fructokinase-4 [Juglans regia]	4.2529e+09	65	37	86.14		36	>XP_018812241.1 PREDICTED: hsp70-Hsp90 organizing protein 3-like isoform X1 [Juglans regia]	2.16422e+09	55	42	61.66		32	>XP_018848362.1 PREDICTED: protein HOTHEAD-like isoform X1 [Juglans regia]	1.17749e+10	94	46	40.89		33	>XP_018836442.1 PREDICTED: tubulin beta chain-like [Juglans regia]	2.49074e+09	58	38	73.6		35	>XP_018848362.1 PREDICTED: protein HOTHEAD-like isoform X1 [Juglans regia]	5.79316e+09	72	42	42.27		36	>XP_018818881.1 PREDICTED: L-ascorbate peroxidase, cytosolic [Juglans regia]	7.67653e+09	71	28	87.6		35	>XP_018845417.1 PREDICTED: uncharacterized protein LOC109009381 [Juglans regia]	1.74858e+09	45	29	64.26		32
36	>XP_018837921.1 PREDICTED: 1,4-dihydroxy-2-naphthoyl-CoA synthase, peroxisomal-like isoform X1 [Juglans regia]	7.68952e+09	87	42	53.85		37	>XP_018822554.1 PREDICTED: probable fructokinase-4 [Juglans regia]	3.13513e+09	57	36	86.14		32	>XP_018848363.1 PREDICTED: protein HOTHEAD-like isoform X2 [Juglans regia]						34	>XP_018823803.1 PREDICTED: peptidyl-prolyl cis-trans isomerase [Juglans regia]	1.234e+10	111	40	75.86		35	>XP_018848363.1 PREDICTED: protein HOTHEAD-like isoform X2 [Juglans regia]						36	>XP_018818882.1 PREDICTED: L-ascorbate peroxidase, cytosolic [Juglans regia]						36	>XP_018814382.1 PREDICTED: non-specific lipid-transfer protein 1-like isoform X1 [Juglans regia]	9.28669e+09	120	50	62.18		33
37	>XP_018823803.1 PREDICTED: peptidyl-prolyl cis-trans isomerase [Juglans regia]	1.45585e+10	120	42	68.39		38	>XP_018840259.1 PREDICTED: superoxide dismutase [Cu-Zn] 4A [Juglans regia]	1.27448e+10	110	38	98.03		33	>XP_018836778.1 PREDICTED: 4-coumarate--CoA ligase-like 1 [Juglans regia]	6.83963e+09	67	46	61.83		35	>XP_018836778.1 PREDICTED: 4-coumarate--CoA ligase-like 1 [Juglans regia]	4.77853e+09	63	41	62.54		36	>XP_018848853.1 PREDICTED: fatty acyl-CoA reductase 2 [Juglans regia]	2.48768e+09	54	41	68.49		37	>XP_018816885.1 PREDICTED: UTP--glucose-1-phosphate uridylyltransferase [Juglans regia]	2.86193e+09	57	39	75.64		36	>XP_018814383.1 PREDICTED: non-specific lipid-transfer protein 1-like isoform X2 [Juglans regia]						34
38	>XP_018848062.1 PREDICTED: transketolase, chloroplastic [Juglans regia]	2.37506e+09	45	29	50.8		38	>XP_018840260.1 PREDICTED: superoxide dismutase [Cu-Zn] 4A [Juglans regia]						34	>XP_018812871.1 PREDICTED: probable carboxylesterase 17 [Juglans regia]	1.10374e+10	93	37	77.56		36	>XP_018809682.1 PREDICTED: 3-ketoacyl-CoA thiolase 2, peroxisomal-like [Juglans regia]	2.40181e+09	54	33	58.96		37	>XP_018815415.1 PREDICTED: ruBisCO large subunit-binding protein subunit alpha [Juglans regia]	3.35469e+09	52	36	62.73		38	>XP_018856789.1 PREDICTED: transketolase, chloroplastic-like [Juglans regia]	2.08255e+09	44	30	50.13		37	>XP_018819373.1 PREDICTED: 2,3-bisphosphoglycerate-independent phosphoglycerate mutase [Juglans regia]	1.56351e+09	45	34	60.82		35
39	>XP_018812241.1 PREDICTED: hsp70-Hsp90 organizing protein 3-like isoform X1 [Juglans regia]	2.51134e+09	57	44	60.3		38	>XP_018840261.1 PREDICTED: superoxide dismutase [Cu-Zn] 4A [Juglans regia]						35	>XP_018832890.1 PREDICTED: S-adenosylmethionine synthase 1 [Juglans regia]	5.90115e+09	80	37	74.55		37	>XP_018843949.1 PREDICTED: major latex allergen Hev b 5-like [Juglans regia]	4.53156e+09	44	27	89.65		38	>XP_018807661.1 PREDICTED: malate dehydrogenase [Juglans regia]	7508266731	79	41	62.95		39	>XP_018822564.1 PREDICTED: probable cinnamyl alcohol dehydrogenase 1 [Juglans regia]	1.89546e+09	41	31	76.69		37	>XP_018819374.1 PREDICTED: 2,3-bisphosphoglycerate-independent phosphoglycerate mutase [Juglans regia]						36
40	>XP_018837333.1 PREDICTED: phosphoglycerate kinase, cytosolic [Juglans regia]	3.64168e+09	61	39	74.14		38	>XP_018840262.1 PREDICTED: superoxide dismutase [Cu-Zn] 4A [Juglans regia]						36	>XP_018829624.1 PREDICTED: naringenin,2-oxoglutarate 3-dioxygenase [Juglans regia]	4.30223e+09	57	39	75.55		37	>XP_018843952.1 PREDICTED: major latex allergen Hev b 5-like [Juglans regia]						39	>XP_018852508.1 PREDICTED: puromycin-sensitive aminopeptidase isoform X1 [Juglans regia]	1.30366e+09	36	31	45.37		39	>XP_018822565.1 PREDICTED: probable cinnamyl alcohol dehydrogenase 1 [Juglans regia]						38	>XP_018839273.1 PREDICTED: pectinesterase-like [Juglans regia]	2.61794e+09	70	38	32.3		37
41	>XP_018816885.1 PREDICTED: UTP--glucose-1-phosphate uridylyltransferase [Juglans regia]	2.28767e+09	54	35	68.64		38	>XP_018855648.1 PREDICTED: superoxide dismutase [Cu-Zn] 4A [Juglans regia]						37	>XP_018809682.1 PREDICTED: 3-ketoacyl-CoA thiolase 2, peroxisomal-like [Juglans regia]	2.65103e+09	56	34	54.43		37	>XP_018856239.1 PREDICTED: major latex allergen Hev b 5-like [Juglans regia]						39	>XP_018852509.1 PREDICTED: puromycin-sensitive aminopeptidase isoform X2 [Juglans regia]						40	>XP_018814476.1 PREDICTED: UDP-glucuronic acid decarboxylase 6 [Juglans regia]	1.79218e+09	41	29	78.32		39	>XP_018849927.1 PREDICTED: fruit protein pKIWI501-like [Juglans regia]	1.4847e+09	37	28	90.76		38
42	>XP_018823301.1 PREDICTED: triosephosphate isomerase, cytosolic [Juglans regia]	4.01156e+09	69	37	91.34		38	>XP_018855649.1 PREDICTED: superoxide dismutase [Cu-Zn] 4A [Juglans regia]						38	>XP_018814447.1 PREDICTED: ribulose bisphosphate carboxylase/oxygenase activase, chloroplastic-like isoform X1 [Juglans regia]	3.61547e+09	57	39	65.75		37	>XP_018857931.1 PREDICTED: major latex allergen Hev b 5-like [Juglans regia]						39	>XP_018852510.1 PREDICTED: puromycin-sensitive aminopeptidase isoform X1 [Juglans regia]						40	>XP_018814477.1 PREDICTED: UDP-glucuronic acid decarboxylase 6 [Juglans regia]						40	>XP_018848909.1 PREDICTED: actin-like [Juglans regia]	3.78019e+09	67	38	57.29		38
43	>XP_018841433.1 PREDICTED: type III polyketide synthase B [Juglans regia]	3.97871e+09	72	42	59.95		38	>XP_018855650.1 PREDICTED: superoxide dismutase [Cu-Zn] 4A [Juglans regia]						39	>XP_018822554.1 PREDICTED: probable fructokinase-4 [Juglans regia]	4877049645	63	38	86.14		38	>XP_018844947.1 PREDICTED: 20 kDa chaperonin, chloroplastic-like [Juglans regia]	3.48094e+09	50	30	56.81		39	>XP_018852512.1 PREDICTED: puromycin-sensitive aminopeptidase isoform X3 [Juglans regia]						40	>XP_018814478.1 PREDICTED: UDP-glucuronic acid decarboxylase 6 [Juglans regia]						41	>XP_018807661.1 PREDICTED: malate dehydrogenase [Juglans regia]	4.63395e+09	79	45	52.41		39
44	>XP_018837465.1 PREDICTED: uncharacterized protein At5g48480-like [Juglans regia]	8.87419e+09	101	35	89.7		38	>XP_018855651.1 PREDICTED: superoxide dismutase [Cu-Zn] 4A [Juglans regia]						40	>XP_018848062.1 PREDICTED: transketolase, chloroplastic [Juglans regia]	3.34172e+09	51	35	48.4		39	>XP_018858848.1 PREDICTED: polyphenol oxidase, chloroplastic-like [Juglans regia]	6.8168e+09	70	33	40		39	>XP_018852513.1 PREDICTED: puromycin-sensitive aminopeptidase isoform X1 [Juglans regia]						40	>XP_018814479.1 PREDICTED: UDP-glucuronic acid decarboxylase 6 [Juglans regia]						42	>XP_018815447.1 PREDICTED: 14-3-3-like protein A [Juglans regia]	2.77762e+09	55	36	73.78		39
45	>XP_018840259.1 PREDICTED: superoxide dismutase [Cu-Zn] 4A [Juglans regia]	1.2788e+10	107	33	88.82		39	>XP_018839273.1 PREDICTED: pectinesterase-like [Juglans regia]	3.98922e+09	69	36	36.25		41	>XP_018837333.1 PREDICTED: phosphoglycerate kinase, cytosolic [Juglans regia]	3.72798e+09	61	43	78.57		40	>XP_018833734.1 PREDICTED: elongation factor 1-beta 2 [Juglans regia]	3.46092e+09	42	28	85.33		39	>XP_018852514.1 PREDICTED: puromycin-sensitive aminopeptidase isoform X1 [Juglans regia]						40	>XP_018814480.1 PREDICTED: UDP-glucuronic acid decarboxylase 6 [Juglans regia]						43	>XP_018817112.1 PREDICTED: aspartic proteinase nepenthesin-1-like [Juglans regia]	3.76945e+09	55	30	44.15		40
45	>XP_018840260.1 PREDICTED: superoxide dismutase [Cu-Zn] 4A [Juglans regia]						40	>XP_018843949.1 PREDICTED: major latex allergen Hev b 5-like [Juglans regia]	2.97686e+09	43	24	89.65		42	>XP_018844813.1 PREDICTED: phenylalanine ammonia-lyase G4 [Juglans regia]	3.2178e+09	58	41	55.15		41	>XP_018826437.1 PREDICTED: oxygen-evolving enhancer protein 1, chloroplastic [Juglans regia]	2.83709e+09	44	28	57.53		39	>XP_018852515.1 PREDICTED: puromycin-sensitive aminopeptidase isoform X1 [Juglans regia]						41	>XP_018807661.1 PREDICTED: malate dehydrogenase [Juglans regia]	6.98359e+09	81	42	74.4		44	>XP_018818881.1 PREDICTED: L-ascorbate peroxidase, cytosolic [Juglans regia]	4735555580	67	33	87.6		40
45	>XP_018840261.1 PREDICTED: superoxide dismutase [Cu-Zn] 4A [Juglans regia]						40	>XP_018843952.1 PREDICTED: major latex allergen Hev b 5-like [Juglans regia]						43	>XP_018825329.1 PREDICTED: tetraketide alpha-pyrone reductase 2-like [Juglans regia]	3.87382e+09	72	41	72.59		42	>XP_018819528.1 PREDICTED: protein disulfide isomerase-like 1-4 [Juglans regia]	2.76808e+09	45	33	57.29		39	>XP_018852516.1 PREDICTED: puromycin-sensitive aminopeptidase isoform X1 [Juglans regia]						42	>XP_018814447.1 PREDICTED: ribulose bisphosphate carboxylase/oxygenase activase, chloroplastic-like isoform X1 [Juglans regia]	1.91487e+09	42	35	61.52		44	>XP_018818882.1 PREDICTED: L-ascorbate peroxidase, cytosolic [Juglans regia]						40
45	>XP_018840262.1 PREDICTED: superoxide dismutase [Cu-Zn] 4A [Juglans regia]						40	>XP_018856239.1 PREDICTED: major latex allergen Hev b 5-like [Juglans regia]						44	>XP_018815668.1 PREDICTED: NADP-dependent malic enzyme-like [Juglans regia]	2.29367e+09	49	40	73.13		43	>XP_018823301.1 PREDICTED: triosephosphate isomerase, cytosolic [Juglans regia]	3.75158e+09	62	33	91.34		40	>XP_018823803.1 PREDICTED: peptidyl-prolyl cis-trans isomerase [Juglans regia]	1.25907e+10	116	40	79.31		43	>XP_018815415.1 PREDICTED: ruBisCO large subunit-binding protein subunit alpha [Juglans regia]	2.70636e+09	49	34	64.27		45	>XP_018836071.1 PREDICTED: uncharacterized protein At2g37660, chloroplastic-like [Juglans regia]	2.30347e+09	44	31	85.1		40
45	>XP_018855648.1 PREDICTED: superoxide dismutase [Cu-Zn] 4A [Juglans regia]						40	>XP_018857931.1 PREDICTED: major latex allergen Hev b 5-like [Juglans regia]						44	>XP_018815669.1 PREDICTED: NADP-dependent malic enzyme-like [Juglans regia]						44	>XP_018841433.1 PREDICTED: type III polyketide synthase B [Juglans regia]	4.83555e+09	74	41	76.53		41	>XP_018854127.1 PREDICTED: aldehyde dehydrogenase family 2 member B7, mitochondrial-like isoform X1 [Juglans regia]	2.46845e+09	46	29	57.22		44	>XP_018809324.1 PREDICTED: alpha-1,4-glucan-protein synthase [UDP-forming] 2-like isoform X1 [Juglans regia]	2.44716e+09	47	31	74.33		46	>XP_018847273.1 PREDICTED: arginase 1, mitochondrial, partial [Juglans regia]	1.44596e+09	34	25	78.26		41
45	>XP_018855649.1 PREDICTED: superoxide dismutase [Cu-Zn] 4A [Juglans regia]						41	>XP_018827607.1 PREDICTED: actin-7 [Juglans regia]	3.77126e+09	68	36	75.07		45	>XP_018837356.1 PREDICTED: glutathione S-transferase U17-like [Juglans regia]	5.97874e+09	69	40	87.61		45	>XP_018836410.1 PREDICTED: catalase isozyme 3-like [Juglans regia]	2.14788e+09	53	36	71.95		41	>XP_018854128.1 PREDICTED: aldehyde dehydrogenase family 2 member B7, mitochondrial-like isoform X2 [Juglans regia]						44	>XP_018809325.1 PREDICTED: UDP-arabinopyranose mutase 1-like isoform X2 [Juglans regia]						47	>XP_018835464.1 PREDICTED: glutathione S-transferase-like [Juglans regia]	4.30799e+09	64	37	69.3		42
45	>XP_018855650.1 PREDICTED: superoxide dismutase [Cu-Zn] 4A [Juglans regia]						41	>XP_018844743.1 PREDICTED: actin-7 [Juglans regia]						46	>XP_018808212.1 PREDICTED: malate dehydrogenase-like [Juglans regia]	9.00938e+09	72	36	71.99		46	>XP_018818227.1 PREDICTED: serine carboxypeptidase-like 20 [Juglans regia]	2.87022e+09	56	35	50.1		41	>XP_018856121.1 PREDICTED: aldehyde dehydrogenase family 2 member B7, mitochondrial-like isoform X1 [Juglans regia]						45	>XP_018854127.1 PREDICTED: aldehyde dehydrogenase family 2 member B7, mitochondrial-like isoform X1 [Juglans regia]	2697452948	52	34	60.37		48	>XP_018838338.1 PREDICTED: phosphoprotein ECPP44-like [Juglans regia]	2.64802e+09	57	29	73.64		43
45	>XP_018855651.1 PREDICTED: superoxide dismutase [Cu-Zn] 4A [Juglans regia]						42	>XP_018812871.1 PREDICTED: probable carboxylesterase 17 [Juglans regia]	5.70231e+09	70	34	67.95		47	>XP_018842204.1 PREDICTED: major latex allergen Hev b 5-like [Juglans regia]	4.82378e+09	41	23	95.51		47	>XP_018840259.1 PREDICTED: superoxide dismutase [Cu-Zn] 4A [Juglans regia]	1.20672e+10	114	36	92.76		41	>XP_018856122.1 PREDICTED: aldehyde dehydrogenase family 2 member B7, mitochondrial-like isoform X2 [Juglans regia]						45	>XP_018854128.1 PREDICTED: aldehyde dehydrogenase family 2 member B7, mitochondrial-like isoform X2 [Juglans regia]						49	>XP_018817496.1 PREDICTED: late embryogenesis abundant protein 2-like [Juglans regia]	7.94351e+09	80	48	94.38		44
46	>XP_018836410.1 PREDICTED: catalase isozyme 3-like [Juglans regia]	2.90548e+09	64	36	61.38		43	>XP_018837465.1 PREDICTED: uncharacterized protein At5g48480-like [Juglans regia]	6.67908e+09	80	31	90.91		48	>XP_018818881.1 PREDICTED: L-ascorbate peroxidase, cytosolic [Juglans regia]	9.83875e+09	71	28	76.8		47	>XP_018840260.1 PREDICTED: superoxide dismutase [Cu-Zn] 4A [Juglans regia]						42	>XP_018816810.1 PREDICTED: 6-phosphogluconate dehydrogenase, decarboxylating 3 [Juglans regia]	1.87259e+09	49	32	57.79		45	>XP_018856121.1 PREDICTED: aldehyde dehydrogenase family 2 member B7, mitochondrial-like isoform X1 [Juglans regia]						50	>XP_018814476.1 PREDICTED: UDP-glucuronic acid decarboxylase 6 [Juglans regia]	1.59443e+09	42	31	67.92		44
47	>XP_018843949.1 PREDICTED: major latex allergen Hev b 5-like [Juglans regia]	4.41711e+09	44	24	89.65		44	>XP_018833734.1 PREDICTED: elongation factor 1-beta 2 [Juglans regia]	3.53359e+09	43	29	85.33		48	>XP_018818882.1 PREDICTED: L-ascorbate peroxidase, cytosolic [Juglans regia]						47	>XP_018840261.1 PREDICTED: superoxide dismutase [Cu-Zn] 4A [Juglans regia]						42	>XP_018816811.1 PREDICTED: 6-phosphogluconate dehydrogenase, decarboxylating 3 [Juglans regia]						45	>XP_018856122.1 PREDICTED: aldehyde dehydrogenase family 2 member B7, mitochondrial-like isoform X2 [Juglans regia]						50	>XP_018814477.1 PREDICTED: UDP-glucuronic acid decarboxylase 6 [Juglans regia]						45
47	>XP_018843952.1 PREDICTED: major latex allergen Hev b 5-like [Juglans regia]						45	>XP_018842204.1 PREDICTED: major latex allergen Hev b 5-like [Juglans regia]	4.69614e+09	43	21	91.03		49	>XP_018816885.1 PREDICTED: UTP--glucose-1-phosphate uridylyltransferase [Juglans regia]	2.73605e+09	54	37	67.8		47	>XP_018840262.1 PREDICTED: superoxide dismutase [Cu-Zn] 4A [Juglans regia]						43	>XP_018836442.1 PREDICTED: tubulin beta chain-like [Juglans regia]	2.73125e+09	52	33	71.59		46	>XP_018837356.1 PREDICTED: glutathione S-transferase U17-like [Juglans regia]	3.22027e+09	55	33	88.5		50	>XP_018814478.1 PREDICTED: UDP-glucuronic acid decarboxylase 6 [Juglans regia]						46
47	>XP_018856239.1 PREDICTED: major latex allergen Hev b 5-like [Juglans regia]						46	>XP_018836778.1 PREDICTED: 4-coumarate--CoA ligase-like 1 [Juglans regia]	4.12387e+09	52	30	55.38		50	>XP_018833466.1 PREDICTED: tubulin beta-1 chain isoform X1 [Juglans regia]	2.77999e+09	51	33	70.82		47	>XP_018855648.1 PREDICTED: superoxide dismutase [Cu-Zn] 4A [Juglans regia]						44	>XP_018818881.1 PREDICTED: L-ascorbate peroxidase, cytosolic [Juglans regia]	5.40099e+09	63	27	87.6		47	>XP_018836410.1 PREDICTED: catalase isozyme 3-like [Juglans regia]	2.12811e+09	51	35	70.53		50	>XP_018814479.1 PREDICTED: UDP-glucuronic acid decarboxylase 6 [Juglans regia]						47
47	>XP_018857931.1 PREDICTED: major latex allergen Hev b 5-like [Juglans regia]						47	>XP_018829624.1 PREDICTED: naringenin,2-oxoglutarate 3-dioxygenase [Juglans regia]	2.96952e+09	48	33	76.65		50	>XP_018833467.1 PREDICTED: tubulin beta-1 chain isoform X2 [Juglans regia]						47	>XP_018855649.1 PREDICTED: superoxide dismutase [Cu-Zn] 4A [Juglans regia]						44	>XP_018818882.1 PREDICTED: L-ascorbate peroxidase, cytosolic [Juglans regia]						48	>XP_018845399.1 PREDICTED: inositol-3-phosphate synthase-like [Juglans regia]	2.35804e+09	38	27	61.57		50	>XP_018814480.1 PREDICTED: UDP-glucuronic acid decarboxylase 6 [Juglans regia]						48
48	>XP_018812871.1 PREDICTED: probable carboxylesterase 17 [Juglans regia]	5.1931e+09	63	29	67.95		48	>XP_018823803.1 PREDICTED: peptidyl-prolyl cis-trans isomerase [Juglans regia]	1.16512e+10	116	38	75.86		50	>XP_018833468.1 PREDICTED: tubulin beta-1 chain isoform X3 [Juglans regia]						47	>XP_018855650.1 PREDICTED: superoxide dismutase [Cu-Zn] 4A [Juglans regia]						45	>XP_018841433.1 PREDICTED: type III polyketide synthase B [Juglans regia]	4.97975e+09	73	42	59.95		49	>XP_018841433.1 PREDICTED: type III polyketide synthase B [Juglans regia]	4.86498e+09	75	43	64.03		51	>XP_018848789.1 PREDICTED: peroxiredoxin-2B [Juglans regia]	2.421e+09	68	31	81.48		49
49	>XP_018840764.1 PREDICTED: chaperonin CPN60-2, mitochondrial-like [Juglans regia]	2.88386e+09	52	37	55.69		49	>XP_018837618.1 PREDICTED: 5-methyltetrahydropteroyltriglutamate--homocysteine methyltransferase-like [Juglans regia]	3.20059e+09	55	36	43.79		51	>XP_018826982.1 PREDICTED: GDP-mannose 3,5-epimerase 2-like [Juglans regia]	3448270283	54	31	69.41		47	>XP_018855651.1 PREDICTED: superoxide dismutase [Cu-Zn] 4A [Juglans regia]						46	>XP_018823301.1 PREDICTED: triosephosphate isomerase, cytosolic [Juglans regia]	3712466035	65	34	91.34		50	>XP_018826982.1 PREDICTED: GDP-mannose 3,5-epimerase 2-like [Juglans regia]	2.34079e+09	50	31	75		52	>XP_018823803.1 PREDICTED: peptidyl-prolyl cis-trans isomerase [Juglans regia]	4.93387e+09	75	32	71.84		50
50	>XP_018833734.1 PREDICTED: elongation factor 1-beta 2 [Juglans regia]	3.72349e+09	43	28	85.33		49	>XP_018837619.1 PREDICTED: 5-methyltetrahydropteroyltriglutamate--homocysteine methyltransferase-like [Juglans regia]						51	>XP_018826983.1 PREDICTED: GDP-mannose 3,5-epimerase 2-like [Juglans regia]						48	>XP_018812871.1 PREDICTED: probable carboxylesterase 17 [Juglans regia]	3.44791e+09	60	30	65.38		47	>XP_018844947.1 PREDICTED: 20 kDa chaperonin, chloroplastic-like [Juglans regia]	3.0022e+09	47	30	60.31		50	>XP_018826983.1 PREDICTED: GDP-mannose 3,5-epimerase 2-like [Juglans regia]						53	>XP_018828606.1 PREDICTED: peroxidase 4-like [Juglans regia]	1.92371e+09	48	30	52.05		51
51	>XP_018827607.1 PREDICTED: actin-7 [Juglans regia]	4.22132e+09	65	34	71.35		49	>XP_018837621.1 PREDICTED: 5-methyltetrahydropteroyltriglutamate--homocysteine methyltransferase-like [Juglans regia]						52	>XP_018822564.1 PREDICTED: probable cinnamyl alcohol dehydrogenase 1 [Juglans regia]	2.89309e+09	47	29	76.69		49	>XP_018814447.1 PREDICTED: ribulose bisphosphate carboxylase/oxygenase activase, chloroplastic-like isoform X1 [Juglans regia]	2.07256e+09	44	33	65.75		48	>XP_018858848.1 PREDICTED: polyphenol oxidase, chloroplastic-like [Juglans regia]	5.70256e+09	57	32	46.18		51	>XP_018823803.1 PREDICTED: peptidyl-prolyl cis-trans isomerase [Juglans regia]	1.07181e+10	110	36	75.86		54	>XP_018846590.1 PREDICTED: peroxidase 12-like isoform X1 [Juglans regia]	1.94072e+09	52	33	54.37		52
51	>XP_018844743.1 PREDICTED: actin-7 [Juglans regia]						50	>XP_018841184.1 PREDICTED: polygalacturonase QRT3-like [Juglans regia]	4.18454e+09	51	32	43.92		52	>XP_018822565.1 PREDICTED: probable cinnamyl alcohol dehydrogenase 1 [Juglans regia]						50	>XP_018852508.1 PREDICTED: puromycin-sensitive aminopeptidase isoform X1 [Juglans regia]	1061029990	34	29	41.42		49	>XP_018826982.1 PREDICTED: GDP-mannose 3,5-epimerase 2-like [Juglans regia]	2.7073e+09	47	28	72.61		52	>XP_018849818.1 PREDICTED: malate dehydrogenase, mitochondrial [Juglans regia]	3.862e+09	53	33	71.05		55	>XP_018835529.1 PREDICTED: endochitinase-like [Juglans regia]	3.11848e+09	43	25	28.71		53
52	>XP_018823509.1 PREDICTED: leucine aminopeptidase 1-like [Juglans regia]	1809117854	42	31	57.37		51	>XP_018848062.1 PREDICTED: transketolase, chloroplastic [Juglans regia]	1.83718e+09	41	30	44.53		53	>XP_018841184.1 PREDICTED: polygalacturonase QRT3-like [Juglans regia]	5.21855e+09	45	27	51.76		50	>XP_018852509.1 PREDICTED: puromycin-sensitive aminopeptidase isoform X2 [Juglans regia]						49	>XP_018826983.1 PREDICTED: GDP-mannose 3,5-epimerase 2-like [Juglans regia]						53	>XP_018852508.1 PREDICTED: puromycin-sensitive aminopeptidase isoform X1 [Juglans regia]	9.97056e+08	33	30	41.65		56	>XP_018816885.1 PREDICTED: UTP--glucose-1-phosphate uridylyltransferase [Juglans regia]	1.84075e+09	45	32	58.9		53
53	>XP_018840813.1 PREDICTED: heat shock 70 kDa protein 15-like [Juglans regia]	9.84088e+08	38	32	37.5		52	>XP_018818881.1 PREDICTED: L-ascorbate peroxidase, cytosolic [Juglans regia]	5.53781e+09	61	25	86.8		54	>XP_018837851.1 PREDICTED: phosphoglucomutase, cytoplasmic [Juglans regia]	1.94092e+09	40	30	62.44		50	>XP_018852510.1 PREDICTED: puromycin-sensitive aminopeptidase isoform X1 [Juglans regia]						50	>XP_018809324.1 PREDICTED: alpha-1,4-glucan-protein synthase [UDP-forming] 2-like isoform X1 [Juglans regia]	2.45998e+09	45	30	71.66		53	>XP_018852509.1 PREDICTED: puromycin-sensitive aminopeptidase isoform X2 [Juglans regia]						57	>XP_018837618.1 PREDICTED: 5-methyltetrahydropteroyltriglutamate--homocysteine methyltransferase-like [Juglans regia]	1.63439e+09	37	30	44.05		53
54	>XP_018818881.1 PREDICTED: L-ascorbate peroxidase, cytosolic [Juglans regia]	5.81929e+09	65	27	76.8		52	>XP_018818882.1 PREDICTED: L-ascorbate peroxidase, cytosolic [Juglans regia]						55	>XP_018826437.1 PREDICTED: oxygen-evolving enhancer protein 1, chloroplastic [Juglans regia]	4.26148e+09	43	26	54.82		50	>XP_018852512.1 PREDICTED: puromycin-sensitive aminopeptidase isoform X3 [Juglans regia]						50	>XP_018809325.1 PREDICTED: UDP-arabinopyranose mutase 1-like isoform X2 [Juglans regia]						53	>XP_018852510.1 PREDICTED: puromycin-sensitive aminopeptidase isoform X1 [Juglans regia]						57	>XP_018837619.1 PREDICTED: 5-methyltetrahydropteroyltriglutamate--homocysteine methyltransferase-like [Juglans regia]						54
54	>XP_018818882.1 PREDICTED: L-ascorbate peroxidase, cytosolic [Juglans regia]						53	>XP_018841433.1 PREDICTED: type III polyketide synthase B [Juglans regia]	4.20354e+09	69	42	57.4		56	>XP_018809324.1 PREDICTED: alpha-1,4-glucan-protein synthase [UDP-forming] 2-like isoform X1 [Juglans regia]	3.95576e+09	49	31	69.25		50	>XP_018852513.1 PREDICTED: puromycin-sensitive aminopeptidase isoform X1 [Juglans regia]						51	>XP_018814447.1 PREDICTED: ribulose bisphosphate carboxylase/oxygenase activase, chloroplastic-like isoform X1 [Juglans regia]	1.84305e+09	45	34	63.64		53	>XP_018852512.1 PREDICTED: puromycin-sensitive aminopeptidase isoform X3 [Juglans regia]						57	>XP_018837621.1 PREDICTED: 5-methyltetrahydropteroyltriglutamate--homocysteine methyltransferase-like [Juglans regia]						55
55	>XP_018822564.1 PREDICTED: probable cinnamyl alcohol dehydrogenase 1 [Juglans regia]	2.60515e+09	43	28	76.69		54	>XP_018837765.1 PREDICTED: endoplasmin homolog [Juglans regia]	1.96434e+09	55	40	44.19		56	>XP_018809325.1 PREDICTED: UDP-arabinopyranose mutase 1-like isoform X2 [Juglans regia]						50	>XP_018852514.1 PREDICTED: puromycin-sensitive aminopeptidase isoform X1 [Juglans regia]						52	>XP_018826437.1 PREDICTED: oxygen-evolving enhancer protein 1, chloroplastic [Juglans regia]	2598485342	36	22	52.71		53	>XP_018852513.1 PREDICTED: puromycin-sensitive aminopeptidase isoform X1 [Juglans regia]						58	>XP_018848155.1 PREDICTED: abscisic stress-ripening protein 1-like [Juglans regia]	3.92289e+09	117	39	78.38		55
55	>XP_018822565.1 PREDICTED: probable cinnamyl alcohol dehydrogenase 1 [Juglans regia]						54	>XP_018837767.1 PREDICTED: endoplasmin homolog [Juglans regia]						57	>XP_018844949.1 PREDICTED: 20 kDa chaperonin, chloroplastic-like [Juglans regia]	4.92358e+09	52	27	53.7		50	>XP_018852515.1 PREDICTED: puromycin-sensitive aminopeptidase isoform X1 [Juglans regia]						53	>XP_018812871.1 PREDICTED: probable carboxylesterase 17 [Juglans regia]	4652325118	66	31	67.95		53	>XP_018852514.1 PREDICTED: puromycin-sensitive aminopeptidase isoform X1 [Juglans regia]						59	>XP_018814788.1 PREDICTED: elongation factor 1-delta-like [Juglans regia]	1.74535e+09	44	30	69.4		56
56	>XP_018826982.1 PREDICTED: GDP-mannose 3,5-epimerase 2-like [Juglans regia]	2.52087e+09	51	33	72.61		55	>XP_018816885.1 PREDICTED: UTP--glucose-1-phosphate uridylyltransferase [Juglans regia]	2.33937e+09	49	32	65.68		58	>XP_018841433.1 PREDICTED: type III polyketide synthase B [Juglans regia]	5.15413e+09	70	42	64.03		50	>XP_018852516.1 PREDICTED: puromycin-sensitive aminopeptidase isoform X1 [Juglans regia]						54	>XP_018814476.1 PREDICTED: UDP-glucuronic acid decarboxylase 6 [Juglans regia]	1.71585e+09	38	26	78.32		53	>XP_018852515.1 PREDICTED: puromycin-sensitive aminopeptidase isoform X1 [Juglans regia]						59	>XP_018814789.1 PREDICTED: elongation factor 1-delta-like [Juglans regia]						57
56	>XP_018826983.1 PREDICTED: GDP-mannose 3,5-epimerase 2-like [Juglans regia]						56	>XP_018823301.1 PREDICTED: triosephosphate isomerase, cytosolic [Juglans regia]	3.08555e+09	59	36	91.34		59	>XP_018823301.1 PREDICTED: triosephosphate isomerase, cytosolic [Juglans regia]	4.68456e+09	73	37	91.73		51	>XP_018826868.1 PREDICTED: heat shock 70 kDa protein, mitochondrial [Juglans regia]	1.80273e+09	47	35	46.85		54	>XP_018814477.1 PREDICTED: UDP-glucuronic acid decarboxylase 6 [Juglans regia]						53	>XP_018852516.1 PREDICTED: puromycin-sensitive aminopeptidase isoform X1 [Juglans regia]						60	>XP_018823301.1 PREDICTED: triosephosphate isomerase, cytosolic [Juglans regia]	1.49524e+09	41	25	91.73		58
57	>XP_018836778.1 PREDICTED: 4-coumarate--CoA ligase-like 1 [Juglans regia]	3.16678e+09	49	34	61.11		57	>XP_018835774.1 PREDICTED: pathogenesis-related protein 5-like [Juglans regia]	1.91123e+10	105	29	49.59		60	>XP_018840259.1 PREDICTED: superoxide dismutase [Cu-Zn] 4A [Juglans regia]	1.02294e+10	82	29	88.16		52	>XP_018815415.1 PREDICTED: ruBisCO large subunit-binding protein subunit alpha [Juglans regia]	2.66554e+09	42	32	59.32		54	>XP_018814478.1 PREDICTED: UDP-glucuronic acid decarboxylase 6 [Juglans regia]						54	>XP_018858848.1 PREDICTED: polyphenol oxidase, chloroplastic-like [Juglans regia]	4.86336e+09	63	33	40		61	>XP_018850618.1 PREDICTED: thaumatin-like protein 1 [Juglans regia]	3.09505e+09	47	26	43.27		59
58	>XP_018815415.1 PREDICTED: ruBisCO large subunit-binding protein subunit alpha [Juglans regia]	3.35784e+09	46	30	51.62		58	>XP_018841383.1 PREDICTED: fructose-bisphosphate aldolase 1, chloroplastic [Juglans regia]	1.91259e+09	52	32	64.74		60	>XP_018840260.1 PREDICTED: superoxide dismutase [Cu-Zn] 4A [Juglans regia]						53	>XP_018847735.1 PREDICTED: xyloglucan endotransglucosylase/hydrolase protein 2-like [Juglans regia]	5.22711e+09	87	29	65.55		54	>XP_018814479.1 PREDICTED: UDP-glucuronic acid decarboxylase 6 [Juglans regia]						55	>XP_018847908.1 PREDICTED: phosphoglycerate kinase, cytosolic-like [Juglans regia]	2.3032e+09	51	30	73.07		62	>XP_018807473.1 PREDICTED: uncharacterized protein LOC108980890 [Juglans regia]	1.54313e+09	30	22	23.3		60
59	>XP_018841383.1 PREDICTED: fructose-bisphosphate aldolase 1, chloroplastic [Juglans regia]	2.59103e+09	46	31	58.94		59	>XP_018805409.1 PREDICTED: dihydrolipoyl dehydrogenase 2, chloroplastic-like [Juglans regia]	2.08252e+09	49	32	51.65		60	>XP_018840261.1 PREDICTED: superoxide dismutase [Cu-Zn] 4A [Juglans regia]						54	>XP_018822554.1 PREDICTED: probable fructokinase-4 [Juglans regia]	2.42278e+09	45	28	70.78		54	>XP_018814480.1 PREDICTED: UDP-glucuronic acid decarboxylase 6 [Juglans regia]						55	>XP_018847909.1 PREDICTED: phosphoglycerate kinase, cytosolic-like [Juglans regia]						63	>XP_018852096.1 PREDICTED: NAD(P)H dehydrogenase (quinone) FQR1 [Juglans regia]	1.29754e+09	36	22	60.59		61
60	>XP_018829624.1 PREDICTED: naringenin,2-oxoglutarate 3-dioxygenase [Juglans regia]	2.19097e+09	41	30	73.08		60	>XP_018822308.1 PREDICTED: polyadenylate-binding protein 2-like [Juglans regia]	1.36119e+09	41	32	44.58		60	>XP_018840262.1 PREDICTED: superoxide dismutase [Cu-Zn] 4A [Juglans regia]						55	>XP_018854127.1 PREDICTED: aldehyde dehydrogenase family 2 member B7, mitochondrial-like isoform X1 [Juglans regia]	2.19594e+09	43	29	57.59		55	>XP_018840259.1 PREDICTED: superoxide dismutase [Cu-Zn] 4A [Juglans regia]	9696013489	91	33	88.16		56	>XP_018823301.1 PREDICTED: triosephosphate isomerase, cytosolic [Juglans regia]	3.43852e+09	67	36	79.13		64	>XP_018851647.1 PREDICTED: subtilisin-like protease SBT1.7 isoform X1 [Juglans regia]	7.43566e+08	32	25	31.81		62
61	>XP_018847910.1 PREDICTED: phosphoglycerate kinase, chloroplastic [Juglans regia]	3.17628e+09	41	27	52.25		61	>XP_018836442.1 PREDICTED: tubulin beta chain-like [Juglans regia]	1.13326e+09	33	26	62.86		60	>XP_018855648.1 PREDICTED: superoxide dismutase [Cu-Zn] 4A [Juglans regia]						55	>XP_018854128.1 PREDICTED: aldehyde dehydrogenase family 2 member B7, mitochondrial-like isoform X2 [Juglans regia]						55	>XP_018840260.1 PREDICTED: superoxide dismutase [Cu-Zn] 4A [Juglans regia]						57	>XP_018815668.1 PREDICTED: NADP-dependent malic enzyme-like [Juglans regia]	1.58107e+09	43	32	61.39		64	>XP_018851649.1 PREDICTED: subtilisin-like protease SBT1.7 isoform X2 [Juglans regia]						63
62	>XP_018820616.1 PREDICTED: sucrose synthase-like [Juglans regia]	1.99583e+09	39	29	61.03		62	>XP_018840764.1 PREDICTED: chaperonin CPN60-2, mitochondrial-like [Juglans regia]	1.88448e+09	39	30	57.24		60	>XP_018855649.1 PREDICTED: superoxide dismutase [Cu-Zn] 4A [Juglans regia]						55	>XP_018856121.1 PREDICTED: aldehyde dehydrogenase family 2 member B7, mitochondrial-like isoform X1 [Juglans regia]						55	>XP_018840261.1 PREDICTED: superoxide dismutase [Cu-Zn] 4A [Juglans regia]						57	>XP_018815669.1 PREDICTED: NADP-dependent malic enzyme-like [Juglans regia]						65	>XP_018810240.1 PREDICTED: probable calcium-binding protein CML27 [Juglans regia]	2.06988e+09	35	22	85.38		64
62	>XP_018820617.1 PREDICTED: sucrose synthase-like [Juglans regia]						63	>XP_018841811.1 PREDICTED: aconitate hydratase, cytoplasmic isoform X1 [Juglans regia]	1.56597e+09	46	36	39.4		60	>XP_018855650.1 PREDICTED: superoxide dismutase [Cu-Zn] 4A [Juglans regia]						55	>XP_018856122.1 PREDICTED: aldehyde dehydrogenase family 2 member B7, mitochondrial-like isoform X2 [Juglans regia]						55	>XP_018840262.1 PREDICTED: superoxide dismutase [Cu-Zn] 4A [Juglans regia]						58	>XP_018809554.1 PREDICTED: major latex allergen Hev b 5-like isoform X2 [Juglans regia]	3.04668e+09	43	21	97.38		65	>XP_018855792.1 PREDICTED: probable calcium-binding protein CML27 [Juglans regia]						65
63	>XP_018814382.1 PREDICTED: non-specific lipid-transfer protein 1-like isoform X1 [Juglans regia]	2.9761e+10	124	41	62.18		64	>XP_018826868.1 PREDICTED: heat shock 70 kDa protein, mitochondrial [Juglans regia]	1.87143e+09	55	36	50.51		60	>XP_018855651.1 PREDICTED: superoxide dismutase [Cu-Zn] 4A [Juglans regia]						56	>XP_018816885.1 PREDICTED: UTP--glucose-1-phosphate uridylyltransferase [Juglans regia]	2.11836e+09	46	32	65.25		55	>XP_018855648.1 PREDICTED: superoxide dismutase [Cu-Zn] 4A [Juglans regia]						59	>XP_018816810.1 PREDICTED: 6-phosphogluconate dehydrogenase, decarboxylating 3 [Juglans regia]	1.79136e+09	49	32	56.15		66	>XP_018811862.1 PREDICTED: aspartic proteinase-like isoform X1 [Juglans regia]	1.59526e+09	40	21	33.4		66
63	>XP_018814383.1 PREDICTED: non-specific lipid-transfer protein 1-like isoform X2 [Juglans regia]						65	>XP_018822564.1 PREDICTED: probable cinnamyl alcohol dehydrogenase 1 [Juglans regia]	1.76994e+09	39	28	72.47		61	>XP_018833734.1 PREDICTED: elongation factor 1-beta 2 [Juglans regia]	4101495605	42	27	85.33		57	>XP_018847908.1 PREDICTED: phosphoglycerate kinase, cytosolic-like [Juglans regia]	2.18826e+09	51	32	75.56		55	>XP_018855649.1 PREDICTED: superoxide dismutase [Cu-Zn] 4A [Juglans regia]						59	>XP_018816811.1 PREDICTED: 6-phosphogluconate dehydrogenase, decarboxylating 3 [Juglans regia]						66	>XP_018811868.1 PREDICTED: aspartic proteinase-like isoform X2 [Juglans regia]						67
64	>XP_018848853.1 PREDICTED: fatty acyl-CoA reductase 2 [Juglans regia]	1.54948e+09	34	27	57.38		65	>XP_018822565.1 PREDICTED: probable cinnamyl alcohol dehydrogenase 1 [Juglans regia]						62	>XP_018815447.1 PREDICTED: 14-3-3-like protein A [Juglans regia]	5.47644e+09	52	32	74.16		57	>XP_018847909.1 PREDICTED: phosphoglycerate kinase, cytosolic-like [Juglans regia]						55	>XP_018855650.1 PREDICTED: superoxide dismutase [Cu-Zn] 4A [Juglans regia]						60	>XP_018812871.1 PREDICTED: probable carboxylesterase 17 [Juglans regia]	5.3031e+09	66	29	63.78		66	>XP_018811875.1 PREDICTED: aspartic proteinase-like isoform X2 [Juglans regia]						67
65	>XP_018842218.1 PREDICTED: isoflavone reductase-like protein [Juglans regia]	4.54396e+09	56	32	79.55		66	>XP_018826582.1 PREDICTED: malate dehydrogenase, chloroplastic [Juglans regia]	1.81401e+09	31	21	64.32		63	>XP_018836410.1 PREDICTED: catalase isozyme 3-like [Juglans regia]	3.24433e+09	59	34	67.48		58	>XP_018837398.1 PREDICTED: ruBisCO large subunit-binding protein subunit beta, chloroplastic [Juglans regia]	2.92077e+09	57	38	54.77		55	>XP_018855651.1 PREDICTED: superoxide dismutase [Cu-Zn] 4A [Juglans regia]						61	>XP_018843949.1 PREDICTED: major latex allergen Hev b 5-like [Juglans regia]	1.71078e+09	30	20	89.65		67	>XP_018843285.1 PREDICTED: mitochondrial-processing peptidase subunit alpha-like [Juglans regia]	1.86129e+09	40	28	57.23		68
65	>XP_018842219.1 PREDICTED: isoflavone reductase-like protein [Juglans regia]						66	>XP_018826583.1 PREDICTED: malate dehydrogenase, chloroplastic [Juglans regia]						64	>XP_018844827.1 PREDICTED: adenosine kinase 2-like [Juglans regia]	3.70754e+09	49	34	70.67		59	>XP_018818881.1 PREDICTED: L-ascorbate peroxidase, cytosolic [Juglans regia]	5.72346e+09	63	24	87.6		56	>XP_018820616.1 PREDICTED: sucrose synthase-like [Juglans regia]	1.64815e+09	40	30	56.94		61	>XP_018843952.1 PREDICTED: major latex allergen Hev b 5-like [Juglans regia]						68	>XP_018840764.1 PREDICTED: chaperonin CPN60-2, mitochondrial-like [Juglans regia]	1.32522e+09	34	29	47.41		68
66	>XP_018816810.1 PREDICTED: 6-phosphogluconate dehydrogenase, decarboxylating 3 [Juglans regia]	1556241789	42	30	57.79		67	>XP_018809553.1 PREDICTED: major latex allergen Hev b 5-like isoform X1 [Juglans regia]	2.59907e+09	43	20	94.97		65	>XP_018823803.1 PREDICTED: peptidyl-prolyl cis-trans isomerase [Juglans regia]	1.26666e+10	107	37	75.86		59	>XP_018818882.1 PREDICTED: L-ascorbate peroxidase, cytosolic [Juglans regia]						56	>XP_018820617.1 PREDICTED: sucrose synthase-like [Juglans regia]						61	>XP_018856239.1 PREDICTED: major latex allergen Hev b 5-like [Juglans regia]						69	>XP_018807593.1 PREDICTED: late embryogenesis abundant protein 1-like [Juglans regia]	3406831491	73	35	76.14		69
66	>XP_018816811.1 PREDICTED: 6-phosphogluconate dehydrogenase, decarboxylating 3 [Juglans regia]						68	>XP_018816810.1 PREDICTED: 6-phosphogluconate dehydrogenase, decarboxylating 3 [Juglans regia]	1.27809e+09	42	29	59.22		66	>XP_018816810.1 PREDICTED: 6-phosphogluconate dehydrogenase, decarboxylating 3 [Juglans regia]	3.18381e+09	60	34	59.43		60	>XP_018816810.1 PREDICTED: 6-phosphogluconate dehydrogenase, decarboxylating 3 [Juglans regia]	1787270399	45	34	57.79		57	>XP_018847908.1 PREDICTED: phosphoglycerate kinase, cytosolic-like [Juglans regia]	2580973955	53	30	71.57		61	>XP_018857931.1 PREDICTED: major latex allergen Hev b 5-like [Juglans regia]						70	>XP_018857590.1 PREDICTED: glycine-rich RNA-binding protein-like [Juglans regia]	2.34129e+09	55	32	81.66		70
67	>XP_018822308.1 PREDICTED: polyadenylate-binding protein 2-like [Juglans regia]	1.98302e+09	46	33	42.14		68	>XP_018816811.1 PREDICTED: 6-phosphogluconate dehydrogenase, decarboxylating 3 [Juglans regia]						66	>XP_018816811.1 PREDICTED: 6-phosphogluconate dehydrogenase, decarboxylating 3 [Juglans regia]						60	>XP_018816811.1 PREDICTED: 6-phosphogluconate dehydrogenase, decarboxylating 3 [Juglans regia]						57	>XP_018847909.1 PREDICTED: phosphoglycerate kinase, cytosolic-like [Juglans regia]						62	>XP_018820616.1 PREDICTED: sucrose synthase-like [Juglans regia]	1.81343e+09	46	33	62.99		71	>XP_018834149.1 PREDICTED: nascent polypeptide-associated complex subunit beta-like [Juglans regia]	7.85569e+08	20	13	49.04		71
68	>XP_018859442.1 PREDICTED: phosphoprotein ECPP44-like [Juglans regia]	2.22759e+09	41	22	51.22		69	>XP_018845265.1 PREDICTED: cytochrome P450 704B1-like isoform X1 [Juglans regia]	1.18378e+09	32	27	54.8		67	>XP_018848851.1 PREDICTED: trifunctional UDP-glucose 4,6-dehydratase/UDP-4-keto-6-deoxy-D-glucose 3,5-epimerase/UDP-4-keto-L-rhamnose-reductase RHM1 [Juglans regia]	2.18606e+09	44	34	51.86		61	>XP_018856789.1 PREDICTED: transketolase, chloroplastic-like [Juglans regia]	1.69262e+09	38	27	39.6		58	>XP_018843949.1 PREDICTED: major latex allergen Hev b 5-like [Juglans regia]	2.5405e+09	35	20	89.65		62	>XP_018820617.1 PREDICTED: sucrose synthase-like [Juglans regia]						71	>XP_018834150.1 PREDICTED: nascent polypeptide-associated complex subunit beta-like [Juglans regia]						72
69	>XP_018826868.1 PREDICTED: heat shock 70 kDa protein, mitochondrial [Juglans regia]	2.39397e+09	49	36	39.24		69	>XP_018845266.1 PREDICTED: cytochrome P450 704B1-like isoform X2 [Juglans regia]						68	>XP_018835529.1 PREDICTED: endochitinase-like [Juglans regia]	3.29474e+09	40	26	46.04		62	>XP_018808618.1 PREDICTED: tubulin alpha chain-like isoform X1 [Juglans regia]	2.76755e+09	47	30	58.76		58	>XP_018843952.1 PREDICTED: major latex allergen Hev b 5-like [Juglans regia]						63	>XP_018815447.1 PREDICTED: 14-3-3-like protein A [Juglans regia]	3.0476e+09	50	32	73.78		71	>XP_018834937.1 PREDICTED: nascent polypeptide-associated complex subunit beta-like [Juglans regia]						72
70	>XP_018838338.1 PREDICTED: phosphoprotein ECPP44-like [Juglans regia]	2.1448e+09	41	22	59		70	>XP_018806299.1 PREDICTED: enolase 1, chloroplastic [Juglans regia]	1.81829e+09	37	25	50.82		69	>XP_018837921.1 PREDICTED: 1,4-dihydroxy-2-naphthoyl-CoA synthase, peroxisomal-like isoform X1 [Juglans regia]	5.61734e+09	63	34	53.85		62	>XP_018810211.1 PREDICTED: tubulin alpha chain [Juglans regia]						58	>XP_018856239.1 PREDICTED: major latex allergen Hev b 5-like [Juglans regia]						64	>XP_018813798.1 PREDICTED: tubulin alpha chain-like [Juglans regia]	2925136703	45	27	54.44		72	>XP_018852257.1 PREDICTED: cysteine proteinase RD21A-like [Juglans regia]	2.63441e+09	44	25	34.75		73
71	>XP_018814537.1 PREDICTED: triosephosphate isomerase, cytosolic [Juglans regia]	3.34283e+09	50	25	72.05		71	>XP_018814476.1 PREDICTED: UDP-glucuronic acid decarboxylase 6 [Juglans regia]	1.46925e+09	36	25	78.32		70	>XP_018805409.1 PREDICTED: dihydrolipoyl dehydrogenase 2, chloroplastic-like [Juglans regia]	2.05186e+09	45	29	49.91		62	>XP_018822098.1 PREDICTED: tubulin alpha chain-like isoform X1 [Juglans regia]						58	>XP_018857931.1 PREDICTED: major latex allergen Hev b 5-like [Juglans regia]						65	>XP_018840259.1 PREDICTED: superoxide dismutase [Cu-Zn] 4A [Juglans regia]	6.79071e+09	74	29	94.08		73	>XP_018833734.1 PREDICTED: elongation factor 1-beta 2 [Juglans regia]	1.82993e+09	31	23	62.67		74
72	>XP_018829201.1 PREDICTED: eukaryotic translation initiation factor 5A-2 [Juglans regia]	4.77979e+09	67	34	74.37		71	>XP_018814477.1 PREDICTED: UDP-glucuronic acid decarboxylase 6 [Juglans regia]						71	>XP_018811538.1 PREDICTED: uncharacterized protein LOC108984143 isoform X1 [Juglans regia]	2.74517e+09	47	28	62.84		62	>XP_018829598.1 PREDICTED: tubulin alpha-1 chain-like [Juglans regia]						59	>XP_018825329.1 PREDICTED: tetraketide alpha-pyrone reductase 2-like [Juglans regia]	2.3957e+09	51	30	66.67		65	>XP_018840260.1 PREDICTED: superoxide dismutase [Cu-Zn] 4A [Juglans regia]						74	>XP_018859644.1 PREDICTED: glutamine synthetase cytosolic isozyme 1 [Juglans regia]	1.08513e+09	28	21	56.75		74
72	>XP_018847195.1 PREDICTED: eukaryotic translation initiation factor 5A-2 [Juglans regia]						71	>XP_018814478.1 PREDICTED: UDP-glucuronic acid decarboxylase 6 [Juglans regia]						71	>XP_018811540.1 PREDICTED: uncharacterized protein LOC108984143 isoform X2 [Juglans regia]						62	>XP_018834963.1 PREDICTED: tubulin alpha chain [Juglans regia]						60	>XP_018815447.1 PREDICTED: 14-3-3-like protein A [Juglans regia]	3.0845e+09	48	30	74.16		65	>XP_018840261.1 PREDICTED: superoxide dismutase [Cu-Zn] 4A [Juglans regia]						75	>XP_018822554.1 PREDICTED: probable fructokinase-4 [Juglans regia]	8.80382e+08	27	26	60.24		74
73	>XP_018815668.1 PREDICTED: NADP-dependent malic enzyme-like [Juglans regia]	1.43251e+09	43	32	65.65		71	>XP_018814479.1 PREDICTED: UDP-glucuronic acid decarboxylase 6 [Juglans regia]						72	>XP_018841383.1 PREDICTED: fructose-bisphosphate aldolase 1, chloroplastic [Juglans regia]	3.2533e+09	44	32	64.48		63	>XP_018826982.1 PREDICTED: GDP-mannose 3,5-epimerase 2-like [Juglans regia]	2.57412e+09	44	28	67.55		61	>XP_018845033.1 PREDICTED: eukaryotic initiation factor 4A-15-like [Juglans regia]	2.00326e+09	53	32	32.42		65	>XP_018840262.1 PREDICTED: superoxide dismutase [Cu-Zn] 4A [Juglans regia]						76	>XP_018813988.1 PREDICTED: uncharacterized protein At5g39570-like [Juglans regia]	3.97665e+08	43	26	43.86		74
73	>XP_018815669.1 PREDICTED: NADP-dependent malic enzyme-like [Juglans regia]						71	>XP_018814480.1 PREDICTED: UDP-glucuronic acid decarboxylase 6 [Juglans regia]						73	>XP_018843066.1 PREDICTED: pyrophosphate--fructose 6-phosphate 1-phosphotransferase subunit alpha [Juglans regia]	1.29769e+09	31	24	50.24		63	>XP_018826983.1 PREDICTED: GDP-mannose 3,5-epimerase 2-like [Juglans regia]						62	>XP_018815668.1 PREDICTED: NADP-dependent malic enzyme-like [Juglans regia]	1.42035e+09	41	32	58.84		65	>XP_018855648.1 PREDICTED: superoxide dismutase [Cu-Zn] 4A [Juglans regia]						77	>XP_018841804.1 PREDICTED: 26S protease regulatory subunit 6A homolog [Juglans regia]	8.48293e+08	34	28	50.83		74
74	>XP_018826582.1 PREDICTED: malate dehydrogenase, chloroplastic [Juglans regia]	2.14835e+09	35	22	55.83		72	>XP_018837921.1 PREDICTED: 1,4-dihydroxy-2-naphthoyl-CoA synthase, peroxisomal-like isoform X1 [Juglans regia]	3.83767e+09	55	32	53.85		74	>XP_018858095.1 PREDICTED: ATP-citrate synthase beta chain protein 2 [Juglans regia]	2.15314e+09	41	29	54.61		64	>XP_018805409.1 PREDICTED: dihydrolipoyl dehydrogenase 2, chloroplastic-like [Juglans regia]	1.44667e+09	35	26	49.91		62	>XP_018815669.1 PREDICTED: NADP-dependent malic enzyme-like [Juglans regia]						65	>XP_018855649.1 PREDICTED: superoxide dismutase [Cu-Zn] 4A [Juglans regia]						78	>XP_018860724.1 PREDICTED: glutathione S-transferase DHAR2-like [Juglans regia]	1048480734	37	27	91.12		74
74	>XP_018826583.1 PREDICTED: malate dehydrogenase, chloroplastic [Juglans regia]						73	>XP_018836410.1 PREDICTED: catalase isozyme 3-like [Juglans regia]	2.1134e+09	49	30	64.23		74	>XP_018858096.1 PREDICTED: ATP-citrate synthase beta chain protein 2 [Juglans regia]						65	>XP_018814788.1 PREDICTED: elongation factor 1-delta-like [Juglans regia]	1.92255e+09	37	25	83.19		63	>XP_018829624.1 PREDICTED: naringenin,2-oxoglutarate 3-dioxygenase [Juglans regia]	1.82753e+09	37	30	74.73		65	>XP_018855650.1 PREDICTED: superoxide dismutase [Cu-Zn] 4A [Juglans regia]						79	>XP_018832278.1 PREDICTED: basic form of pathogenesis-related protein 1-like [Juglans regia]	7.24267e+09	74	31	60		75
75	>XP_018844173.1 PREDICTED: peptidyl-prolyl cis-trans isomerase FKBP62-like isoform X1 [Juglans regia]	1.99379e+09	46	33	44.15		74	>XP_018823509.1 PREDICTED: leucine aminopeptidase 1-like [Juglans regia]	1.08941e+09	34	25	52.86		75	>XP_018845265.1 PREDICTED: cytochrome P450 704B1-like isoform X1 [Juglans regia]	2.12035e+09	38	30	54.8		65	>XP_018814789.1 PREDICTED: elongation factor 1-delta-like [Juglans regia]						64	>XP_018847735.1 PREDICTED: xyloglucan endotransglucosylase/hydrolase protein 2-like [Juglans regia]	3.70182e+09	72	30	65.55		65	>XP_018855651.1 PREDICTED: superoxide dismutase [Cu-Zn] 4A [Juglans regia]						79	>XP_018843772.1 PREDICTED: basic form of pathogenesis-related protein 1-like [Juglans regia]						76
75	>XP_018844174.1 PREDICTED: peptidyl-prolyl cis-trans isomerase FKBP62-like isoform X2 [Juglans regia]						75	>XP_018835855.1 PREDICTED: pathogenesis-related protein 5-like [Juglans regia]	3.01185e+09	55	26	53.82		75	>XP_018845266.1 PREDICTED: cytochrome P450 704B1-like isoform X2 [Juglans regia]						66	>XP_018829201.1 PREDICTED: eukaryotic translation initiation factor 5A-2 [Juglans regia]	5.22347e+09	68	30	74.37		65	>XP_018822564.1 PREDICTED: probable cinnamyl alcohol dehydrogenase 1 [Juglans regia]	1.60607e+09	36	28	76.69		66	>XP_018847910.1 PREDICTED: phosphoglycerate kinase, chloroplastic [Juglans regia]	2023751687	36	27	52.25		79	>XP_018843814.1 PREDICTED: basic form of pathogenesis-related protein 1-like [Juglans regia]						77
76	>XP_018842204.1 PREDICTED: major latex allergen Hev b 5-like [Juglans regia]	2.77495e+09	31	16	86.54		76	>XP_018826982.1 PREDICTED: GDP-mannose 3,5-epimerase 2-like [Juglans regia]	2.06756e+09	37	24	63.56		76	>XP_018820616.1 PREDICTED: sucrose synthase-like [Juglans regia]	2.48095e+09	41	29	59.07		67	>XP_018829624.1 PREDICTED: naringenin,2-oxoglutarate 3-dioxygenase [Juglans regia]	1.8559e+09	33	23	70.33		65	>XP_018822565.1 PREDICTED: probable cinnamyl alcohol dehydrogenase 1 [Juglans regia]						67	>XP_018844063.1 PREDICTED: adenosylhomocysteinase-like [Juglans regia]	1.7215e+09	39	27	71.55		79	>XP_018843816.1 PREDICTED: basic form of pathogenesis-related protein 1-like [Juglans regia]						78
77	>XP_018831760.1 PREDICTED: 60S ribosomal protein L4-like [Juglans regia]	2.01289e+09	43	30	61.04		76	>XP_018826983.1 PREDICTED: GDP-mannose 3,5-epimerase 2-like [Juglans regia]						76	>XP_018820617.1 PREDICTED: sucrose synthase-like [Juglans regia]						68	>XP_018814382.1 PREDICTED: non-specific lipid-transfer protein 1-like isoform X1 [Juglans regia]	2.80798e+10	112	35	62.18		66	>XP_018808618.1 PREDICTED: tubulin alpha chain-like isoform X1 [Juglans regia]	2.74283e+09	52	27	52.77		68	>XP_018844949.1 PREDICTED: 20 kDa chaperonin, chloroplastic-like [Juglans regia]	2.38072e+09	39	26	57.59		80	>XP_018812510.1 PREDICTED: nodulin-related protein 1-like [Juglans regia]	1115400770	45	26	49.68		78
78	>XP_018835855.1 PREDICTED: pathogenesis-related protein 5-like [Juglans regia]	1.87304e+09	41	22	53.82		77	>XP_018835529.1 PREDICTED: endochitinase-like [Juglans regia]	2.09979e+09	29	21	35.4		77	>XP_018840813.1 PREDICTED: heat shock 70 kDa protein 15-like [Juglans regia]	1.28832e+09	35	31	41.12		68	>XP_018814383.1 PREDICTED: non-specific lipid-transfer protein 1-like isoform X2 [Juglans regia]						66	>XP_018810211.1 PREDICTED: tubulin alpha chain [Juglans regia]						69	>XP_018837921.1 PREDICTED: 1,4-dihydroxy-2-naphthoyl-CoA synthase, peroxisomal-like isoform X1 [Juglans regia]	3.77468e+09	56	29	53.85		80	>XP_018836344.1 PREDICTED: nodulin-related protein 1 [Juglans regia]						78
79	>XP_018841804.1 PREDICTED: 26S protease regulatory subunit 6A homolog [Juglans regia]	1.33075e+09	42	29	59.57		78	>XP_018829201.1 PREDICTED: eukaryotic translation initiation factor 5A-2 [Juglans regia]	4.64662e+09	65	32	74.37		78	>XP_018838448.1 PREDICTED: beta-glucosidase 12-like [Juglans regia]	2.62148e+09	48	31	46.98		69	>XP_018848853.1 PREDICTED: fatty acyl-CoA reductase 2 [Juglans regia]	1.6022e+09	38	31	62.85		66	>XP_018822098.1 PREDICTED: tubulin alpha chain-like isoform X1 [Juglans regia]						70	>XP_018851852.1 PREDICTED: 5-methyltetrahydropteroyltriglutamate--homocysteine methyltransferase-like [Juglans regia]	1.19172e+09	30	22	32.68		81	>XP_018858751.1 PREDICTED: ATP synthase subunit d, mitochondrial [Juglans regia]	2.2486e+09	59	36	77.98		78
80	>XP_018806299.1 PREDICTED: enolase 1, chloroplastic [Juglans regia]	1524332731	36	27	61.27		78	>XP_018847195.1 PREDICTED: eukaryotic translation initiation factor 5A-2 [Juglans regia]						79	>XP_018808618.1 PREDICTED: tubulin alpha chain-like isoform X1 [Juglans regia]	4.02771e+09	49	30	56.76		70	>XP_018845399.1 PREDICTED: inositol-3-phosphate synthase-like [Juglans regia]	1.9088e+09	30	23	52.74		66	>XP_018829598.1 PREDICTED: tubulin alpha-1 chain-like [Juglans regia]						71	>XP_018807321.1 PREDICTED: aconitate hydratase 1 [Juglans regia]	1.49826e+09	38	29	34.56		82	>XP_018837327.1 PREDICTED: proteasome subunit alpha type-2-B [Juglans regia]	1.21048e+09	30	20	67.66		79
81	>XP_018849417.1 PREDICTED: aspartyl protease AED3-like [Juglans regia]	4.10246e+09	43	23	43.61		79	>XP_018842240.1 PREDICTED: biotin carboxylase 1, chloroplastic isoform X1 [Juglans regia]	1.15584e+09	29	23	50		79	>XP_018810211.1 PREDICTED: tubulin alpha chain [Juglans regia]						71	>XP_018809324.1 PREDICTED: alpha-1,4-glucan-protein synthase [UDP-forming] 2-like isoform X1 [Juglans regia]	2.11366e+09	37	26	62.03		66	>XP_018834963.1 PREDICTED: tubulin alpha chain [Juglans regia]						72	>XP_018844827.1 PREDICTED: adenosine kinase 2-like [Juglans regia]	2.08789e+09	43	27	62.76		83	>XP_018857389.1 PREDICTED: glutathione S-transferase-like [Juglans regia]	1.43062e+09	36	22	64.81		80
82	>XP_018839618.1 PREDICTED: glucan endo-1,3-beta-glucosidase, basic isoform-like [Juglans regia]	1.81182e+09	34	20	52.89		80	>XP_018847908.1 PREDICTED: phosphoglycerate kinase, cytosolic-like [Juglans regia]	1.64357e+09	40	23	67.33		79	>XP_018822098.1 PREDICTED: tubulin alpha chain-like isoform X1 [Juglans regia]						71	>XP_018809325.1 PREDICTED: UDP-arabinopyranose mutase 1-like isoform X2 [Juglans regia]						67	>XP_018826868.1 PREDICTED: heat shock 70 kDa protein, mitochondrial [Juglans regia]	1.57326e+09	39	26	43.78		73	>XP_018822554.1 PREDICTED: probable fructokinase-4 [Juglans regia]	2.27255e+09	48	29	86.14		84	>XP_018841449.1 PREDICTED: peptidyl-prolyl cis-trans isomerase 1-like [Juglans regia]	1.62561e+09	43	24	55.49		81
83	>XP_018848794.1 PREDICTED: protein SIEVE ELEMENT OCCLUSION B-like [Juglans regia]	1207478379	40	30	47.41		80	>XP_018847909.1 PREDICTED: phosphoglycerate kinase, cytosolic-like [Juglans regia]						79	>XP_018829598.1 PREDICTED: tubulin alpha-1 chain-like [Juglans regia]						72	>XP_018820616.1 PREDICTED: sucrose synthase-like [Juglans regia]	1.51721e+09	37	28	59.07		68	>XP_018833734.1 PREDICTED: elongation factor 1-beta 2 [Juglans regia]	2.75512e+09	32	22	85.33		74	>XP_018829624.1 PREDICTED: naringenin,2-oxoglutarate 3-dioxygenase [Juglans regia]	1.74109e+09	37	29	77.2		85	>XP_018830217.1 PREDICTED: oxygen-evolving enhancer protein 1, chloroplastic-like [Juglans regia]	1.20715e+09	22	18	37.16		82
84	>XP_018814251.1 PREDICTED: dihydrolipoyl dehydrogenase 1, mitochondrial [Juglans regia]	2.3451e+09	47	30	52.16		81	>XP_018844827.1 PREDICTED: adenosine kinase 2-like [Juglans regia]	1491620698	39	29	72.43		79	>XP_018834963.1 PREDICTED: tubulin alpha chain [Juglans regia]						72	>XP_018820617.1 PREDICTED: sucrose synthase-like [Juglans regia]						69	>XP_018811538.1 PREDICTED: uncharacterized protein LOC108984143 isoform X1 [Juglans regia]	1746135799	39	27	71.04		75	>XP_018851350.1 PREDICTED: UDP-glycosyltransferase 74F2-like [Juglans regia]	1.7386e+09	30	22	52.33		86	>XP_018833868.1 PREDICTED: S-adenosylmethionine synthase 2 [Juglans regia]	2.2353e+09	48	29	51.14		83
84	>XP_018814252.1 PREDICTED: dihydrolipoyl dehydrogenase 1, mitochondrial [Juglans regia]						82	>XP_018859442.1 PREDICTED: phosphoprotein ECPP44-like [Juglans regia]	1.44043e+09	34	22	58.94		80	>XP_018844063.1 PREDICTED: adenosylhomocysteinase-like [Juglans regia]	2.54887e+09	41	31	67.83		73	>XP_018812243.1 PREDICTED: hsp70-Hsp90 organizing protein 3-like isoform X2 [Juglans regia]	1.92381e+09	42	31	52.24		69	>XP_018811540.1 PREDICTED: uncharacterized protein LOC108984143 isoform X2 [Juglans regia]						76	>XP_018847735.1 PREDICTED: xyloglucan endotransglucosylase/hydrolase protein 2-like [Juglans regia]	2.90866e+09	64	25	66.55		87	>XP_018837765.1 PREDICTED: endoplasmin homolog [Juglans regia]	6.71634e+08	33	29	35.11		84
84	>XP_018814253.1 PREDICTED: dihydrolipoyl dehydrogenase 1, mitochondrial [Juglans regia]						83	>XP_018811538.1 PREDICTED: uncharacterized protein LOC108984143 isoform X1 [Juglans regia]	1.32945e+09	39	27	62.84		81	>XP_018814476.1 PREDICTED: UDP-glucuronic acid decarboxylase 6 [Juglans regia]	2.60037e+09	44	26	76.3		74	>XP_018835774.1 PREDICTED: pathogenesis-related protein 5-like [Juglans regia]	1.86599e+10	91	24	49.59		70	>XP_018841811.1 PREDICTED: aconitate hydratase, cytoplasmic isoform X1 [Juglans regia]	1.61996e+09	40	32	35.12		77	>XP_018858095.1 PREDICTED: ATP-citrate synthase beta chain protein 2 [Juglans regia]	1.55309e+09	38	26	49.18		87	>XP_018837767.1 PREDICTED: endoplasmin homolog [Juglans regia]						84
85	>XP_018849296.1 PREDICTED: succinate--CoA ligase [ADP-forming] subunit alpha-1, mitochondrial [Juglans regia]	1.63422e+09	34	21	57.23		83	>XP_018811540.1 PREDICTED: uncharacterized protein LOC108984143 isoform X2 [Juglans regia]						81	>XP_018814477.1 PREDICTED: UDP-glucuronic acid decarboxylase 6 [Juglans regia]						75	>XP_018844063.1 PREDICTED: adenosylhomocysteinase-like [Juglans regia]	1.75891e+09	32	26	65.15		71	>XP_018837921.1 PREDICTED: 1,4-dihydroxy-2-naphthoyl-CoA synthase, peroxisomal-like isoform X1 [Juglans regia]	3.89931e+09	59	31	53.85		77	>XP_018858096.1 PREDICTED: ATP-citrate synthase beta chain protein 2 [Juglans regia]						88	>XP_018814613.1 PREDICTED: probable mitochondrial-processing peptidase subunit beta, mitochondrial isoform X1 [Juglans regia]	1.13147e+09	37	24	40.57		84
86	>XP_018852508.1 PREDICTED: puromycin-sensitive aminopeptidase isoform X1 [Juglans regia]	8.71667e+08	28	27	36.91		84	>XP_018842218.1 PREDICTED: isoflavone reductase-like protein [Juglans regia]	2.62958e+09	40	24	75		81	>XP_018814478.1 PREDICTED: UDP-glucuronic acid decarboxylase 6 [Juglans regia]						76	>XP_018841804.1 PREDICTED: 26S protease regulatory subunit 6A homolog [Juglans regia]	1.60802e+09	45	31	61.23		72	>XP_018812241.1 PREDICTED: hsp70-Hsp90 organizing protein 3-like isoform X1 [Juglans regia]	1.51808e+09	43	32	49.32		78	>XP_018811538.1 PREDICTED: uncharacterized protein LOC108984143 isoform X1 [Juglans regia]	1.98188e+09	51	29	71.04		89	>XP_018841608.1 PREDICTED: glyceraldehyde-3-phosphate dehydrogenase A, chloroplastic-like [Juglans regia]	8.58303e+08	34	25	41.19		84
86	>XP_018852509.1 PREDICTED: puromycin-sensitive aminopeptidase isoform X2 [Juglans regia]						84	>XP_018842219.1 PREDICTED: isoflavone reductase-like protein [Juglans regia]						81	>XP_018814479.1 PREDICTED: UDP-glucuronic acid decarboxylase 6 [Juglans regia]						77	>XP_018840813.1 PREDICTED: heat shock 70 kDa protein 15-like [Juglans regia]	1.0191e+09	35	29	38.67		73	>XP_018840813.1 PREDICTED: heat shock 70 kDa protein 15-like [Juglans regia]	9.43467e+08	39	30	35.51		78	>XP_018811540.1 PREDICTED: uncharacterized protein LOC108984143 isoform X2 [Juglans regia]						90	>XP_018834821.1 PREDICTED: stress-induced protein KIN2-like [Juglans regia]	4.17044e+09	117	32	98.51		85
86	>XP_018852510.1 PREDICTED: puromycin-sensitive aminopeptidase isoform X1 [Juglans regia]						85	>XP_018841804.1 PREDICTED: 26S protease regulatory subunit 6A homolog [Juglans regia]	1.56544e+09	48	33	61.23		81	>XP_018814480.1 PREDICTED: UDP-glucuronic acid decarboxylase 6 [Juglans regia]						78	>XP_018825329.1 PREDICTED: tetraketide alpha-pyrone reductase 2-like [Juglans regia]	1.97545e+09	45	26	52.96		74	>XP_018842218.1 PREDICTED: isoflavone reductase-like protein [Juglans regia]	2.49477e+09	40	27	76.95		79	>XP_018842240.1 PREDICTED: biotin carboxylase 1, chloroplastic isoform X1 [Juglans regia]	1.33588e+09	31	22	46.63		91	>XP_018815580.1 PREDICTED: uncharacterized protein LOC108987164 [Juglans regia]	817550600	40	35	46.86		86
86	>XP_018852512.1 PREDICTED: puromycin-sensitive aminopeptidase isoform X3 [Juglans regia]						86	>XP_018820616.1 PREDICTED: sucrose synthase-like [Juglans regia]	1.54686e+09	36	28	59.25		82	>XP_018842240.1 PREDICTED: biotin carboxylase 1, chloroplastic isoform X1 [Juglans regia]	1.71635e+09	37	27	49.63		79	>XP_018842218.1 PREDICTED: isoflavone reductase-like protein [Juglans regia]	3.31217e+09	44	26	73.38		74	>XP_018842219.1 PREDICTED: isoflavone reductase-like protein [Juglans regia]						80	>XP_018814382.1 PREDICTED: non-specific lipid-transfer protein 1-like isoform X1 [Juglans regia]	1.64645e+10	90	31	62.18		92	>XP_018829628.1 PREDICTED: malate dehydrogenase, glyoxysomal [Juglans regia]	714080998	24	20	66.85		87
86	>XP_018852513.1 PREDICTED: puromycin-sensitive aminopeptidase isoform X1 [Juglans regia]						86	>XP_018820617.1 PREDICTED: sucrose synthase-like [Juglans regia]						83	>XP_018809553.1 PREDICTED: major latex allergen Hev b 5-like isoform X1 [Juglans regia]	2.87253e+09	42	21	93.08		79	>XP_018842219.1 PREDICTED: isoflavone reductase-like protein [Juglans regia]						75	>XP_018845399.1 PREDICTED: inositol-3-phosphate synthase-like [Juglans regia]	1.84792e+09	29	22	52.74		80	>XP_018814383.1 PREDICTED: non-specific lipid-transfer protein 1-like isoform X2 [Juglans regia]						93	>XP_018851397.1 PREDICTED: probable nucleoredoxin 1 isoform X1 [Juglans regia]	1.07794e+09	34	25	44.12		88
86	>XP_018852514.1 PREDICTED: puromycin-sensitive aminopeptidase isoform X1 [Juglans regia]						87	>XP_018814537.1 PREDICTED: triosephosphate isomerase, cytosolic [Juglans regia]	2.37116e+09	40	20	72.05		84	>XP_018851350.1 PREDICTED: UDP-glycosyltransferase 74F2-like [Juglans regia]	2.62633e+09	32	22	52.33		80	>XP_018841811.1 PREDICTED: aconitate hydratase, cytoplasmic isoform X1 [Juglans regia]	1.54276e+09	38	30	35.42		76	>XP_018837851.1 PREDICTED: phosphoglucomutase, cytoplasmic [Juglans regia]	1.18907e+09	32	26	47.17		81	>XP_018837851.1 PREDICTED: phosphoglucomutase, cytoplasmic [Juglans regia]	1.59036e+09	35	23	50.6		93	>XP_018851398.1 PREDICTED: probable nucleoredoxin 1 isoform X2 [Juglans regia]						89
86	>XP_018852515.1 PREDICTED: puromycin-sensitive aminopeptidase isoform X1 [Juglans regia]						88	>XP_018844813.1 PREDICTED: phenylalanine ammonia-lyase G4 [Juglans regia]	1.17208e+09	35	28	47.21		85	>XP_018814788.1 PREDICTED: elongation factor 1-delta-like [Juglans regia]	2.71867e+09	40	26	83.62		81	>XP_018858095.1 PREDICTED: ATP-citrate synthase beta chain protein 2 [Juglans regia]	1.26191e+09	37	25	46.55		77	>XP_018818227.1 PREDICTED: serine carboxypeptidase-like 20 [Juglans regia]	2055551966	50	32	47.48		82	>XP_018835774.1 PREDICTED: pathogenesis-related protein 5-like [Juglans regia]	1.20287e+10	86	27	49.59		94	>XP_018820570.1 PREDICTED: cell division cycle protein 48 homolog [Juglans regia]	7.23684e+08	34	27	28.91		90
86	>XP_018852516.1 PREDICTED: puromycin-sensitive aminopeptidase isoform X1 [Juglans regia]						89	>XP_018841594.1 PREDICTED: tetraketide alpha-pyrone reductase 1 [Juglans regia]	1.76176e+09	40	24	65.95		85	>XP_018814789.1 PREDICTED: elongation factor 1-delta-like [Juglans regia]						81	>XP_018858096.1 PREDICTED: ATP-citrate synthase beta chain protein 2 [Juglans regia]						78	>XP_018848851.1 PREDICTED: trifunctional UDP-glucose 4,6-dehydratase/UDP-4-keto-6-deoxy-D-glucose 3,5-epimerase/UDP-4-keto-L-rhamnose-reductase RHM1 [Juglans regia]	1.46432e+09	37	27	48.44		83	>XP_018826437.1 PREDICTED: oxygen-evolving enhancer protein 1, chloroplastic [Juglans regia]	1.74434e+09	35	22	49.4		94	>XP_018836272.1 PREDICTED: cell division cycle protein 48 homolog [Juglans regia]						91
87	>XP_018835774.1 PREDICTED: pathogenesis-related protein 5-like [Juglans regia]	7.30674e+09	55	23	49.59		90	>XP_018827473.1 PREDICTED: D-3-phosphoglycerate dehydrogenase 1, chloroplastic-like [Juglans regia]	858248651	27	22	47.74		86	>XP_018847910.1 PREDICTED: phosphoglycerate kinase, chloroplastic [Juglans regia]	2.22243e+09	35	24	49.59		82	>XP_018822308.1 PREDICTED: polyadenylate-binding protein 2-like [Juglans regia]	1436462114	40	29	39.69		79	>XP_018822308.1 PREDICTED: polyadenylate-binding protein 2-like [Juglans regia]	1.18703e+09	38	29	41.07		84	>XP_018844102.1 PREDICTED: beta-galactosidase 15-like [Juglans regia]	9.82469e+08	33	28	37.12		94	>XP_018836273.1 PREDICTED: cell division cycle protein 48 homolog [Juglans regia]						91
88	>XP_018810128.1 PREDICTED: D-3-phosphoglycerate dehydrogenase 2, chloroplastic-like [Juglans regia]	1.64563e+09	32	22	44.62		91	>XP_018814788.1 PREDICTED: elongation factor 1-delta-like [Juglans regia]	1.34906e+09	35	21	83.19		87	>XP_018819528.1 PREDICTED: protein disulfide isomerase-like 1-4 [Juglans regia]	2.65872e+09	37	29	57.12		83	>XP_018837921.1 PREDICTED: 1,4-dihydroxy-2-naphthoyl-CoA synthase, peroxisomal-like isoform X1 [Juglans regia]	3876553168	56	30	53.85		80	>XP_018805409.1 PREDICTED: dihydrolipoyl dehydrogenase 2, chloroplastic-like [Juglans regia]	1.44827e+09	39	26	49.05		85	>XP_018843066.1 PREDICTED: pyrophosphate--fructose 6-phosphate 1-phosphotransferase subunit alpha [Juglans regia]	9.0704e+08	27	24	47.49		94	>XP_018836274.1 PREDICTED: cell division cycle protein 48 homolog [Juglans regia]						91
89	>XP_018841184.1 PREDICTED: polygalacturonase QRT3-like [Juglans regia]	4.3282e+09	42	22	40.2		91	>XP_018814789.1 PREDICTED: elongation factor 1-delta-like [Juglans regia]						88	>XP_018840764.1 PREDICTED: chaperonin CPN60-2, mitochondrial-like [Juglans regia]	1.7671e+09	35	29	51.38		84	>XP_018822564.1 PREDICTED: probable cinnamyl alcohol dehydrogenase 1 [Juglans regia]	1.55199e+09	34	28	76.69		81	>XP_018841594.1 PREDICTED: tetraketide alpha-pyrone reductase 1 [Juglans regia]	2.4063e+09	43	25	65.95		86	>XP_018823509.1 PREDICTED: leucine aminopeptidase 1-like [Juglans regia]	1.06147e+09	29	24	52.69		95	>XP_018850787.1 PREDICTED: annexin D2-like [Juglans regia]	7.47304e+08	21	20	55.52		91
90	>XP_018836442.1 PREDICTED: tubulin beta chain-like [Juglans regia]	1.24145e+09	33	27	64.65		92	>XP_018848747.1 PREDICTED: acetyl-CoA acetyltransferase, cytosolic 1 isoform X1 [Juglans regia]	1.22621e+09	32	21	54.38		89	>XP_018860423.1 PREDICTED: guanine nucleotide-binding protein subunit beta-like protein isoform X1 [Juglans regia]	2.60207e+09	37	23	59.82		84	>XP_018822565.1 PREDICTED: probable cinnamyl alcohol dehydrogenase 1 [Juglans regia]						82	>XP_018841804.1 PREDICTED: 26S protease regulatory subunit 6A homolog [Juglans regia]	1.54683e+09	37	28	56.5		87	>XP_018814788.1 PREDICTED: elongation factor 1-delta-like [Juglans regia]	2.12891e+09	42	28	87.93		96	>XP_018826312.1 PREDICTED: probable aldo-keto reductase 1 [Juglans regia]	1.10392e+09	31	24	62.79		92
91	>XP_018851254.1 PREDICTED: D-3-phosphoglycerate dehydrogenase 1, chloroplastic-like [Juglans regia]	1142719128	26	23	41.88		92	>XP_018848749.1 PREDICTED: acetyl-CoA acetyltransferase, cytosolic 1 isoform X1 [Juglans regia]						89	>XP_018860424.1 PREDICTED: guanine nucleotide-binding protein subunit beta-like protein isoform X2 [Juglans regia]						85	>XP_018851852.1 PREDICTED: 5-methyltetrahydropteroyltriglutamate--homocysteine methyltransferase-like [Juglans regia]	1.20362e+09	26	21	27.76		83	>XP_018835774.1 PREDICTED: pathogenesis-related protein 5-like [Juglans regia]	1.58349e+10	87	25	49.59		87	>XP_018814789.1 PREDICTED: elongation factor 1-delta-like [Juglans regia]						97	>XP_018858766.1 PREDICTED: peroxidase 3-like [Juglans regia]	1.60023e+09	37	24	49.69		93
92	>XP_018847818.1 PREDICTED: glycine-rich RNA-binding protein-like [Juglans regia]	6.9348e+09	83	32	79.53		92	>XP_018848750.1 PREDICTED: acetyl-CoA acetyltransferase, cytosolic 1 isoform X1 [Juglans regia]						90	>XP_018843949.1 PREDICTED: major latex allergen Hev b 5-like [Juglans regia]	2683928010	33	20	70.69		86	>XP_018849186.1 PREDICTED: pectin acetylesterase 8-like [Juglans regia]	1.90387e+09	25	18	61.65		84	>XP_018856789.1 PREDICTED: transketolase, chloroplastic-like [Juglans regia]	1.67181e+09	35	25	42.4		88	>XP_018819528.1 PREDICTED: protein disulfide isomerase-like 1-4 [Juglans regia]	1.89017e+09	37	26	57.29		98	>XP_018849818.1 PREDICTED: malate dehydrogenase, mitochondrial [Juglans regia]	1.40559e+09	30	23	39.18		94
93	>XP_018839273.1 PREDICTED: pectinesterase-like [Juglans regia]	1.33882e+09	32	22	36.43		92	>XP_018848751.1 PREDICTED: acetyl-CoA acetyltransferase, cytosolic 1 isoform X2 [Juglans regia]						90	>XP_018843952.1 PREDICTED: major latex allergen Hev b 5-like [Juglans regia]						87	>XP_018837333.1 PREDICTED: phosphoglycerate kinase, cytosolic [Juglans regia]	1.89143e+09	41	29	64.29		85	>XP_018842240.1 PREDICTED: biotin carboxylase 1, chloroplastic isoform X1 [Juglans regia]	1.1893e+09	27	21	46.63		89	>XP_018851707.1 PREDICTED: phospholipase D alpha 1 [Juglans regia]	9.73065e+08	24	22	36.51		99	>XP_018834053.1 PREDICTED: probable alpha-mannosidase At5g13980 isoform X1 [Juglans regia]	891408402	37	26	20.39		94
94	>XP_018809554.1 PREDICTED: major latex allergen Hev b 5-like isoform X2 [Juglans regia]	1.85101e+09	35	16	97.38		93	>XP_018858095.1 PREDICTED: ATP-citrate synthase beta chain protein 2 [Juglans regia]	1.20909e+09	32	22	46.22		90	>XP_018856239.1 PREDICTED: major latex allergen Hev b 5-like [Juglans regia]						88	>XP_018809878.1 PREDICTED: ketol-acid reductoisomerase, chloroplastic [Juglans regia]	8.64107e+08	24	18	33.11		86	>XP_018843179.1 PREDICTED: fructose-bisphosphate aldolase 3, chloroplastic [Juglans regia]	2.19543e+09	36	24	55.13		90	>XP_018815731.1 PREDICTED: glyoxysomal fatty acid beta-oxidation multifunctional protein MFP-a-like [Juglans regia]	8.15269e+08	31	27	40.36		99	>XP_018834054.1 PREDICTED: probable alpha-mannosidase At5g13980 isoform X2 [Juglans regia]						95
95	>XP_018844827.1 PREDICTED: adenosine kinase 2-like [Juglans regia]	1.55541e+09	40	27	70.67		93	>XP_018858096.1 PREDICTED: ATP-citrate synthase beta chain protein 2 [Juglans regia]						90	>XP_018857931.1 PREDICTED: major latex allergen Hev b 5-like [Juglans regia]						89	>XP_018823509.1 PREDICTED: leucine aminopeptidase 1-like [Juglans regia]	1.38889e+09	31	23	57.19		87	>XP_018814382.1 PREDICTED: non-specific lipid-transfer protein 1-like isoform X1 [Juglans regia]	1.8522e+10	89	30	62.18		91	>XP_018840813.1 PREDICTED: heat shock 70 kDa protein 15-like [Juglans regia]	8.6392e+08	32	26	34.35		99	>XP_018834055.1 PREDICTED: probable alpha-mannosidase At5g13980 isoform X3 [Juglans regia]						95
96	>XP_018833394.1 PREDICTED: NADP-dependent glyceraldehyde-3-phosphate dehydrogenase-like [Juglans regia]	1.17077e+09	31	24	56.65		94	>XP_018847818.1 PREDICTED: glycine-rich RNA-binding protein-like [Juglans regia]	7.54468e+09	81	31	73.1		91	>XP_018817256.1 PREDICTED: chalcone synthase 1 [Juglans regia]	2.83363e+09	39	27	59.9		90	>XP_018844102.1 PREDICTED: beta-galactosidase 15-like [Juglans regia]	1.49997e+09	36	28	34.4		87	>XP_018814383.1 PREDICTED: non-specific lipid-transfer protein 1-like isoform X2 [Juglans regia]						92	>XP_018807285.1 PREDICTED: eukaryotic initiation factor 4A-15-like [Juglans regia]	1.66448e+09	49	30	53.27		99	>XP_018834056.1 PREDICTED: probable alpha-mannosidase At5g13980 isoform X4 [Juglans regia]						95
97	>XP_018836595.1 PREDICTED: chaperone protein ClpC, chloroplastic [Juglans regia]	1.07485e+09	31	27	34.2		95	>XP_018838448.1 PREDICTED: beta-glucosidase 12-like [Juglans regia]	1.40406e+09	40	25	51.07		92	>XP_018829201.1 PREDICTED: eukaryotic translation initiation factor 5A-2 [Juglans regia]	4321588500	58	27	74.37		91	>XP_018831760.1 PREDICTED: 60S ribosomal protein L4-like [Juglans regia]	1.52305e+09	35	24	55.09		88	>XP_018823509.1 PREDICTED: leucine aminopeptidase 1-like [Juglans regia]	1.02779e+09	27	22	52.69		92	>XP_018807286.1 PREDICTED: eukaryotic initiation factor 4A-15-like [Juglans regia]						100	>XP_018836309.1 PREDICTED: aspartic proteinase-like [Juglans regia]	1.57045e+09	41	26	22.18		96
98	>XP_018814788.1 PREDICTED: elongation factor 1-delta-like [Juglans regia]	1.34365e+09	33	23	65.52		96	>XP_018838202.1 PREDICTED: acetyl-coenzyme A carboxylase carboxyl transferase subunit alpha, chloroplastic-like [Juglans regia]	8.72931e+08	25	21	36.02		92	>XP_018847195.1 PREDICTED: eukaryotic translation initiation factor 5A-2 [Juglans regia]						92	>XP_018841383.1 PREDICTED: fructose-bisphosphate aldolase 1, chloroplastic [Juglans regia]	1.56066e+09	31	23	56.93		89	>XP_018843066.1 PREDICTED: pyrophosphate--fructose 6-phosphate 1-phosphotransferase subunit alpha [Juglans regia]	1.00469e+09	27	25	49.11		93	>XP_018826868.1 PREDICTED: heat shock 70 kDa protein, mitochondrial [Juglans regia]	1.24458e+09	36	28	49.19		100	>XP_018836310.1 PREDICTED: aspartic proteinase-like [Juglans regia]						97
98	>XP_018814789.1 PREDICTED: elongation factor 1-delta-like [Juglans regia]						97	>XP_018848789.1 PREDICTED: peroxiredoxin-2B [Juglans regia]	2632055296	57	25	80.25		93	>XP_018823509.1 PREDICTED: leucine aminopeptidase 1-like [Juglans regia]	1.70672e+09	34	25	50.43		93	>XP_018808822.1 PREDICTED: aspartic proteinase nepenthesin-1 [Juglans regia]	2.5608e+09	33	23	39.02		90	>XP_018847910.1 PREDICTED: phosphoglycerate kinase, chloroplastic [Juglans regia]	2149036601	32	24	46.31		94	>XP_018849186.1 PREDICTED: pectin acetylesterase 8-like [Juglans regia]	1.30605e+09	25	19	59.9		100	>XP_018860026.1 PREDICTED: aspartic proteinase-like [Juglans regia]						98
99	>XP_018838448.1 PREDICTED: beta-glucosidase 12-like [Juglans regia]	1.54087e+09	37	26	44.64		98	>XP_018809324.1 PREDICTED: alpha-1,4-glucan-protein synthase [UDP-forming] 2-like isoform X1 [Juglans regia]	1.41431e+09	33	27	63.37		94	>XP_018826868.1 PREDICTED: heat shock 70 kDa protein, mitochondrial [Juglans regia]	1992984642	35	26	48.46		94	>XP_018842240.1 PREDICTED: biotin carboxylase 1, chloroplastic isoform X1 [Juglans regia]	1.18675e+09	30	23	52.43		91	>XP_018829196.1 PREDICTED: calnexin homolog [Juglans regia]	855969859	35	23	42.99		95	>XP_018818227.1 PREDICTED: serine carboxypeptidase-like 20 [Juglans regia]	1.67167e+09	43	31	44.67		101	>XP_018837398.1 PREDICTED: ruBisCO large subunit-binding protein subunit beta, chloroplastic [Juglans regia]	1.03111e+09	35	26	44.24		99
100	>XP_018816808.1 PREDICTED: isocitrate dehydrogenase [NADP] [Juglans regia]	2386567383	54	31	58.01		98	>XP_018809325.1 PREDICTED: UDP-arabinopyranose mutase 1-like isoform X2 [Juglans regia]						95	>XP_018826582.1 PREDICTED: malate dehydrogenase, chloroplastic [Juglans regia]	2.06875e+09	27	21	62.38		95	>XP_018826582.1 PREDICTED: malate dehydrogenase, chloroplastic [Juglans regia]	1.48791e+09	27	18	55.83		92	>XP_018819528.1 PREDICTED: protein disulfide isomerase-like 1-4 [Juglans regia]	2.055e+09	36	25	55.36		96	>XP_018841594.1 PREDICTED: tetraketide alpha-pyrone reductase 1 [Juglans regia]	2.16491e+09	40	25	76.38		102	>XP_018838095.1 PREDICTED: 3-hydroxyisobutyryl-CoA hydrolase-like protein 3, mitochondrial isoform X1 [Juglans regia]	6.73193e+08	24	22	49.07		99
100	>XP_018816809.1 PREDICTED: isocitrate dehydrogenase [NADP] [Juglans regia]						99	>XP_018849417.1 PREDICTED: aspartyl protease AED3-like [Juglans regia]	2.73823e+09	36	23	43.61		95	>XP_018826583.1 PREDICTED: malate dehydrogenase, chloroplastic [Juglans regia]						95	>XP_018826583.1 PREDICTED: malate dehydrogenase, chloroplastic [Juglans regia]						93	>XP_018849186.1 PREDICTED: pectin acetylesterase 8-like [Juglans regia]	1.81779e+09	25	18	64.16		97	>XP_018842218.1 PREDICTED: isoflavone reductase-like protein [Juglans regia]	2.56771e+09	36	23	77.92		103	>XP_018814537.1 PREDICTED: triosephosphate isomerase, cytosolic [Juglans regia]	1.17411e+09	27	17	61.42		99
101	>XP_018834193.1 PREDICTED: dynamin-2A-like [Juglans regia]	8.00653e+08	36	28	33.87		100	>XP_018807956.1 PREDICTED: serine hydroxymethyltransferase, mitochondrial-like [Juglans regia]	1.46593e+09	35	24	57.48		96	>XP_018837465.1 PREDICTED: uncharacterized protein At5g48480-like [Juglans regia]	4.2195e+09	43	26	89.7		96	>XP_018815668.1 PREDICTED: NADP-dependent malic enzyme-like [Juglans regia]	1.22446e+09	32	28	52.38		94	>XP_018858095.1 PREDICTED: ATP-citrate synthase beta chain protein 2 [Juglans regia]	1.7264e+09	42	26	49.18		97	>XP_018842219.1 PREDICTED: isoflavone reductase-like protein [Juglans regia]						104	>XP_018834639.1 PREDICTED: enoyl-[acyl-carrier-protein] reductase [NADH], chloroplastic-like [Juglans regia]	7.23481e+08	26	20	53.83		99
102	>XP_018805409.1 PREDICTED: dihydrolipoyl dehydrogenase 2, chloroplastic-like [Juglans regia]	1769087202	44	27	43.85		101	>XP_018813439.1 PREDICTED: heat shock 70 kDa protein, mitochondrial-like [Juglans regia]	1.29272e+09	36	25	38.18		97	>XP_018843179.1 PREDICTED: fructose-bisphosphate aldolase 3, chloroplastic [Juglans regia]	2.3963e+09	38	25	58.46		96	>XP_018815669.1 PREDICTED: NADP-dependent malic enzyme-like [Juglans regia]						94	>XP_018858096.1 PREDICTED: ATP-citrate synthase beta chain protein 2 [Juglans regia]						98	>XP_018831593.1 PREDICTED: aldehyde dehydrogenase family 2 member B4, mitochondrial isoform X1 [Juglans regia]	8.3122e+08	23	20	49.81		105	>XP_018845359.1 PREDICTED: mitochondrial outer membrane protein porin 2-like [Juglans regia]	9.8666e+08	30	22	47.1		100
103	>XP_018848747.1 PREDICTED: acetyl-CoA acetyltransferase, cytosolic 1 isoform X1 [Juglans regia]	1.22304e+09	31	19	51.61		102	>XP_018840813.1 PREDICTED: heat shock 70 kDa protein 15-like [Juglans regia]	8.24878e+08	31	26	34.93		98	>XP_018816808.1 PREDICTED: isocitrate dehydrogenase [NADP] [Juglans regia]	2.91292e+09	51	29	60.92		97	>XP_018859442.1 PREDICTED: phosphoprotein ECPP44-like [Juglans regia]	1.47959e+09	32	21	52.03		95	>XP_018816251.1 PREDICTED: calreticulin [Juglans regia]	1.3763e+09	32	26	58.02		98	>XP_018831594.1 PREDICTED: aldehyde dehydrogenase family 2 member B4, mitochondrial isoform X2 [Juglans regia]						105	>XP_018849544.1 PREDICTED: mitochondrial outer membrane protein porin 2-like [Juglans regia]						101
103	>XP_018848749.1 PREDICTED: acetyl-CoA acetyltransferase, cytosolic 1 isoform X1 [Juglans regia]						103	>XP_018824803.1 PREDICTED: fumarate hydratase 1, mitochondrial [Juglans regia]	8.45982e+08	23	21	52.85		98	>XP_018816809.1 PREDICTED: isocitrate dehydrogenase [NADP] [Juglans regia]						98	>XP_018813928.1 PREDICTED: non-specific lipid-transfer protein A-like [Juglans regia]	3.25399e+10	95	40	54.86		96	>XP_018844827.1 PREDICTED: adenosine kinase 2-like [Juglans regia]	2.02148e+09	40	27	67.74		99	>XP_018823508.1 PREDICTED: glutamate decarboxylase-like [Juglans regia]	1.2335e+09	35	28	52.24		105	>XP_018856168.1 PREDICTED: mitochondrial outer membrane protein porin 2-like [Juglans regia]						102
103	>XP_018848750.1 PREDICTED: acetyl-CoA acetyltransferase, cytosolic 1 isoform X1 [Juglans regia]						104	>XP_018819528.1 PREDICTED: protein disulfide isomerase-like 1-4 [Juglans regia]	1.33972e+09	30	25	50.79		99	>XP_018847818.1 PREDICTED: glycine-rich RNA-binding protein-like [Juglans regia]	7.76521e+09	80	35	73.1		99	>XP_018849417.1 PREDICTED: aspartyl protease AED3-like [Juglans regia]	2.38516e+09	31	22	43.61		97	>XP_018844063.1 PREDICTED: adenosylhomocysteinase-like [Juglans regia]	1.59634e+09	33	26	66.6		100	>XP_018835855.1 PREDICTED: pathogenesis-related protein 5-like [Juglans regia]	1.50416e+09	36	20	53.82		106	>XP_018810050.1 PREDICTED: peptidyl-prolyl cis-trans isomerase CYP20-1 [Juglans regia]	2.20906e+09	52	32	63.23		103
103	>XP_018848751.1 PREDICTED: acetyl-CoA acetyltransferase, cytosolic 1 isoform X2 [Juglans regia]						105	>XP_018844641.1 PREDICTED: far upstream element-binding protein 1 isoform X2 [Juglans regia]	8.68863e+08	38	25	32.86		100	>XP_018848747.1 PREDICTED: acetyl-CoA acetyltransferase, cytosolic 1 isoform X1 [Juglans regia]	1.86367e+09	34	22	53.46		100	>XP_018815447.1 PREDICTED: 14-3-3-like protein A [Juglans regia]	2.2553e+09	35	21	68.16		98	>XP_018836410.1 PREDICTED: catalase isozyme 3-like [Juglans regia]	1886419633	46	28	57.93		101	>XP_018841383.1 PREDICTED: fructose-bisphosphate aldolase 1, chloroplastic [Juglans regia]	1.20974e+09	33	24	49.12		107	>XP_018851766.1 PREDICTED: plastocyanin B'/B'' [Juglans regia]	6.89206e+09	68	24	38.69		104
104	>XP_018807956.1 PREDICTED: serine hydroxymethyltransferase, mitochondrial-like [Juglans regia]	1.92471e+09	37	27	71.46		106	>XP_018847273.1 PREDICTED: arginase 1, mitochondrial, partial [Juglans regia]	2.14275e+09	32	20	73.91		100	>XP_018848749.1 PREDICTED: acetyl-CoA acetyltransferase, cytosolic 1 isoform X1 [Juglans regia]						101	>XP_018844827.1 PREDICTED: adenosine kinase 2-like [Juglans regia]	2.11657e+09	34	23	66.28		99	>XP_018829201.1 PREDICTED: eukaryotic translation initiation factor 5A-2 [Juglans regia]	4.20813e+09	54	27	71.87		102	>XP_018843179.1 PREDICTED: fructose-bisphosphate aldolase 3, chloroplastic [Juglans regia]	1.88446e+09	32	21	54.87		107	>XP_018853482.1 PREDICTED: plastocyanin B'/B'' [Juglans regia]						105
105	>XP_018835529.1 PREDICTED: endochitinase-like [Juglans regia]	1.80468e+09	30	20	36.39		107	>XP_018839142.1 PREDICTED: NADP-dependent malic enzyme-like [Juglans regia]	8.56365e+08	28	24	38.6		100	>XP_018848750.1 PREDICTED: acetyl-CoA acetyltransferase, cytosolic 1 isoform X1 [Juglans regia]						102	>XP_018848851.1 PREDICTED: trifunctional UDP-glucose 4,6-dehydratase/UDP-4-keto-6-deoxy-D-glucose 3,5-epimerase/UDP-4-keto-L-rhamnose-reductase RHM1 [Juglans regia]	1.30983e+09	30	25	42.62		99	>XP_018847195.1 PREDICTED: eukaryotic translation initiation factor 5A-2 [Juglans regia]						103	>XP_018829196.1 PREDICTED: calnexin homolog [Juglans regia]	9.3758e+08	36	22	42.99		108	>XP_018858592.1 PREDICTED: receptor-like protein kinase HAIKU2 [Juglans regia]	6.2942e+08	22	18	37.14		106
106	>XP_018842344.1 PREDICTED: adenylosuccinate synthetase 2, chloroplastic [Juglans regia]	1.05476e+09	28	24	48.18		108	>XP_018843179.1 PREDICTED: fructose-bisphosphate aldolase 3, chloroplastic [Juglans regia]	1.63598e+09	32	21	50.51		100	>XP_018848751.1 PREDICTED: acetyl-CoA acetyltransferase, cytosolic 1 isoform X2 [Juglans regia]						103	>XP_018847910.1 PREDICTED: phosphoglycerate kinase, chloroplastic [Juglans regia]	1776519011	27	19	45.7		100	>XP_018837356.1 PREDICTED: glutathione S-transferase U17-like [Juglans regia]	2.62876e+09	46	27	86.28		104	>XP_018860423.1 PREDICTED: guanine nucleotide-binding protein subunit beta-like protein isoform X1 [Juglans regia]	1.86001e+09	36	20	59.82		109	>XP_018818846.1 PREDICTED: elongation factor 1-alpha-like [Juglans regia]	1.509e+09	42	31	31.99		107
107	>XP_018834639.1 PREDICTED: enoyl-[acyl-carrier-protein] reductase [NADH], chloroplastic-like [Juglans regia]	1.67614e+09	32	21	51.53		109	>XP_018848851.1 PREDICTED: trifunctional UDP-glucose 4,6-dehydratase/UDP-4-keto-6-deoxy-D-glucose 3,5-epimerase/UDP-4-keto-L-rhamnose-reductase RHM1 [Juglans regia]	1.18173e+09	30	25	40.24		101	>XP_018807285.1 PREDICTED: eukaryotic initiation factor 4A-15-like [Juglans regia]	1.74034e+09	54	32	54.24		104	>XP_018807285.1 PREDICTED: eukaryotic initiation factor 4A-15-like [Juglans regia]	1.37225e+09	37	26	49.88		101	>XP_018809878.1 PREDICTED: ketol-acid reductoisomerase, chloroplastic [Juglans regia]	800874484	29	22	33.11		104	>XP_018860424.1 PREDICTED: guanine nucleotide-binding protein subunit beta-like protein isoform X2 [Juglans regia]						109	>XP_018818847.1 PREDICTED: elongation factor 1-alpha-like [Juglans regia]						108
108	>XP_018848789.1 PREDICTED: peroxiredoxin-2B [Juglans regia]	2.38983e+09	54	24	80.25		110	>XP_018808590.1 PREDICTED: 14-3-3-like protein [Juglans regia]	2.0347e+09	44	28	73.76		101	>XP_018807286.1 PREDICTED: eukaryotic initiation factor 4A-15-like [Juglans regia]						104	>XP_018807286.1 PREDICTED: eukaryotic initiation factor 4A-15-like [Juglans regia]						102	>XP_018811726.1 PREDICTED: elongation factor Tu, chloroplastic [Juglans regia]	8.76449e+08	28	19	45.19		105	>XP_018848851.1 PREDICTED: trifunctional UDP-glucose 4,6-dehydratase/UDP-4-keto-6-deoxy-D-glucose 3,5-epimerase/UDP-4-keto-L-rhamnose-reductase RHM1 [Juglans regia]	1.51087e+09	38	30	46.8		109	>XP_018818857.1 PREDICTED: elongation factor 1-alpha-like [Juglans regia]						109
109	>XP_018818583.1 PREDICTED: nascent polypeptide-associated complex subunit alpha-like protein 1 [Juglans regia]	1.15321e+09	22	15	83.25		111	>XP_018850842.1 PREDICTED: apoptotic chromatin condensation inducer in the nucleus-like isoform X2 [Juglans regia]	5.04277e+08	24	22	36.32		102	>XP_018840362.1 PREDICTED: ketol-acid reductoisomerase, chloroplastic-like [Juglans regia]	1373085655	32	21	33.22		105	>XP_018845417.1 PREDICTED: uncharacterized protein LOC109009381 [Juglans regia]	1.83146e+09	31	21	60.81		103	>XP_018822554.1 PREDICTED: probable fructokinase-4 [Juglans regia]	2.20854e+09	40	26	70.78		106	>XP_018805409.1 PREDICTED: dihydrolipoyl dehydrogenase 2, chloroplastic-like [Juglans regia]	1.27866e+09	35	26	49.39		110	>XP_018854127.1 PREDICTED: aldehyde dehydrogenase family 2 member B7, mitochondrial-like isoform X1 [Juglans regia]	8.39586e+08	32	28	43.33		109
110	>XP_018826312.1 PREDICTED: probable aldo-keto reductase 1 [Juglans regia]	1306374179	25	19	69.19		112	>XP_018838338.1 PREDICTED: phosphoprotein ECPP44-like [Juglans regia]	1.50075e+09	32	17	62.34		103	>XP_018838338.1 PREDICTED: phosphoprotein ECPP44-like [Juglans regia]	1487428901	31	19	51.88		106	>XP_018838338.1 PREDICTED: phosphoprotein ECPP44-like [Juglans regia]	1.43838e+09	32	17	59		104	>XP_018855737.1 PREDICTED: cytochrome P450 704B1-like [Juglans regia]	1.26078e+09	31	25	50.09		107	>XP_018848041.1 PREDICTED: hsp70-Hsp90 organizing protein 3-like [Juglans regia]	1.23593e+09	34	26	45.31		110	>XP_018854128.1 PREDICTED: aldehyde dehydrogenase family 2 member B7, mitochondrial-like isoform X2 [Juglans regia]						110
111	>XP_018845862.1 PREDICTED: staphylococcal nuclease domain-containing protein 1-like [Juglans regia]	1.0494e+09	30	25	30.25		113	>XP_018843066.1 PREDICTED: pyrophosphate--fructose 6-phosphate 1-phosphotransferase subunit alpha [Juglans regia]	7.73932e+08	25	22	43.76		104	>XP_018842218.1 PREDICTED: isoflavone reductase-like protein [Juglans regia]	3.4925e+09	43	24	70.45		107	>XP_018837851.1 PREDICTED: phosphoglucomutase, cytoplasmic [Juglans regia]	9.39651e+08	28	22	41.17		105	>XP_018815731.1 PREDICTED: glyoxysomal fatty acid beta-oxidation multifunctional protein MFP-a-like [Juglans regia]	9.40062e+08	33	28	38.02		108	>XP_018844173.1 PREDICTED: peptidyl-prolyl cis-trans isomerase FKBP62-like isoform X1 [Juglans regia]	1.1507e+09	36	26	42.41		110	>XP_018856121.1 PREDICTED: aldehyde dehydrogenase family 2 member B7, mitochondrial-like isoform X1 [Juglans regia]						111
112	>XP_018849186.1 PREDICTED: pectin acetylesterase 8-like [Juglans regia]	1.69853e+09	23	18	60.15		114	>XP_018837333.1 PREDICTED: phosphoglycerate kinase, cytosolic [Juglans regia]	1.29461e+09	36	27	54.68		104	>XP_018842219.1 PREDICTED: isoflavone reductase-like protein [Juglans regia]						108	>XP_018840764.1 PREDICTED: chaperonin CPN60-2, mitochondrial-like [Juglans regia]	1.48047e+09	35	27	46.55		106	>XP_018844102.1 PREDICTED: beta-galactosidase 15-like [Juglans regia]	1.14311e+09	33	26	32.62		109	>XP_018833394.1 PREDICTED: NADP-dependent glyceraldehyde-3-phosphate dehydrogenase-like [Juglans regia]	7.35992e+08	25	21	53.63		110	>XP_018856122.1 PREDICTED: aldehyde dehydrogenase family 2 member B7, mitochondrial-like isoform X2 [Juglans regia]						111
113	>XP_018812677.1 PREDICTED: fructose-bisphosphate aldolase 6, cytosolic-like [Juglans regia]	4.79113e+09	46	27	46.37		115	>XP_018812677.1 PREDICTED: fructose-bisphosphate aldolase 6, cytosolic-like [Juglans regia]	5.6254e+09	45	27	46.37		105	>XP_018807956.1 PREDICTED: serine hydroxymethyltransferase, mitochondrial-like [Juglans regia]	1.89987e+09	38	25	61.16		109	>XP_018815731.1 PREDICTED: glyoxysomal fatty acid beta-oxidation multifunctional protein MFP-a-like [Juglans regia]	9.70921e+08	26	25	38.57		107	>XP_018848747.1 PREDICTED: acetyl-CoA acetyltransferase, cytosolic 1 isoform X1 [Juglans regia]	1.15929e+09	31	21	54.38		110	>XP_018845417.1 PREDICTED: uncharacterized protein LOC109009381 [Juglans regia]	1.11686e+09	28	22	64.26		111	>XP_018813767.1 PREDICTED: phosphoenolpyruvate carboxykinase [ATP]-like isoform X1 [Juglans regia]	4.81917e+08	19	18	42.38		112
114	>XP_018850841.1 PREDICTED: apoptotic chromatin condensation inducer in the nucleus-like isoform X1 [Juglans regia]	4.58944e+08	19	18	30.84		116	>XP_018825329.1 PREDICTED: tetraketide alpha-pyrone reductase 2-like [Juglans regia]	2.23848e+09	50	27	66.67		106	>XP_018836595.1 PREDICTED: chaperone protein ClpC, chloroplastic [Juglans regia]	1.17045e+09	33	30	33.55		110	>XP_018843179.1 PREDICTED: fructose-bisphosphate aldolase 3, chloroplastic [Juglans regia]	2.23246e+09	33	20	47.18		107	>XP_018848749.1 PREDICTED: acetyl-CoA acetyltransferase, cytosolic 1 isoform X1 [Juglans regia]						111	>XP_018811448.1 PREDICTED: isocitrate dehydrogenase [NADP]-like [Juglans regia]	2.2359e+09	46	30	59.85		111	>XP_018813768.1 PREDICTED: phosphoenolpyruvate carboxykinase [ATP]-like isoform X1 [Juglans regia]						112
114	>XP_018850843.1 PREDICTED: apoptotic chromatin condensation inducer in the nucleus-like isoform X3 [Juglans regia]						117	>XP_018814382.1 PREDICTED: non-specific lipid-transfer protein 1-like isoform X1 [Juglans regia]	1.64981e+10	89	30	62.18		107	>XP_018849186.1 PREDICTED: pectin acetylesterase 8-like [Juglans regia]	1.77286e+09	27	19	61.65		111	>XP_018834639.1 PREDICTED: enoyl-[acyl-carrier-protein] reductase [NADH], chloroplastic-like [Juglans regia]	1.53752e+09	24	18	49.74		107	>XP_018848750.1 PREDICTED: acetyl-CoA acetyltransferase, cytosolic 1 isoform X1 [Juglans regia]						112	>XP_018844813.1 PREDICTED: phenylalanine ammonia-lyase G4 [Juglans regia]	1.01859e+09	30	24	43.53		111	>XP_018813769.1 PREDICTED: phosphoenolpyruvate carboxykinase [ATP]-like isoform X2 [Juglans regia]						112
115	>XP_018845033.1 PREDICTED: eukaryotic initiation factor 4A-15-like [Juglans regia]	1.00064e+09	32	24	26.43		117	>XP_018814383.1 PREDICTED: non-specific lipid-transfer protein 1-like isoform X2 [Juglans regia]						108	>XP_018814537.1 PREDICTED: triosephosphate isomerase, cytosolic [Juglans regia]	2.68011e+09	36	19	72.05		112	>XP_018824181.1 PREDICTED: ervatamin-B-like [Juglans regia]	2.72896e+09	50	27	47.98		107	>XP_018848751.1 PREDICTED: acetyl-CoA acetyltransferase, cytosolic 1 isoform X2 [Juglans regia]						113	>XP_018833734.1 PREDICTED: elongation factor 1-beta 2 [Juglans regia]	1.65494e+09	23	18	72		111	>XP_018813771.1 PREDICTED: phosphoenolpyruvate carboxykinase [ATP]-like isoform X3 [Juglans regia]						112
116	>XP_018809878.1 PREDICTED: ketol-acid reductoisomerase, chloroplastic [Juglans regia]	8.96776e+08	22	17	36.52		118	>XP_018815731.1 PREDICTED: glyoxysomal fatty acid beta-oxidation multifunctional protein MFP-a-like [Juglans regia]	667476026	25	21	32.37		109	>XP_018847908.1 PREDICTED: phosphoglycerate kinase, cytosolic-like [Juglans regia]	2.3252e+09	38	25	49.13		113	>XP_018847818.1 PREDICTED: glycine-rich RNA-binding protein-like [Juglans regia]	5.88459e+09	84	32	79.53		108	>XP_018844813.1 PREDICTED: phenylalanine ammonia-lyase G4 [Juglans regia]	1.04401e+09	30	26	40.59		114	>XP_018809878.1 PREDICTED: ketol-acid reductoisomerase, chloroplastic [Juglans regia]	8.60583e+08	27	19	34.3		112	>XP_018834015.1 PREDICTED: late embryogenesis abundant protein 2-like [Juglans regia]	3.30266e+09	64	32	80.3		113
117	>XP_018811538.1 PREDICTED: uncharacterized protein LOC108984143 isoform X1 [Juglans regia]	1.31467e+09	36	24	62.84		119	>XP_018831593.1 PREDICTED: aldehyde dehydrogenase family 2 member B4, mitochondrial isoform X1 [Juglans regia]	7.6769e+08	24	21	48.7		109	>XP_018847909.1 PREDICTED: phosphoglycerate kinase, cytosolic-like [Juglans regia]						114	>XP_018814476.1 PREDICTED: UDP-glucuronic acid decarboxylase 6 [Juglans regia]	1.2302e+09	28	19	68.79		109	>XP_018814788.1 PREDICTED: elongation factor 1-delta-like [Juglans regia]	1657422376	34	21	83.19		115	>XP_018826582.1 PREDICTED: malate dehydrogenase, chloroplastic [Juglans regia]	1307471850	24	16	51.7		113	>XP_018846831.1 PREDICTED: photosystem I reaction center subunit II, chloroplastic-like [Juglans regia]	1.30583e+09	28	22	58.09		114
117	>XP_018811540.1 PREDICTED: uncharacterized protein LOC108984143 isoform X2 [Juglans regia]						119	>XP_018831594.1 PREDICTED: aldehyde dehydrogenase family 2 member B4, mitochondrial isoform X2 [Juglans regia]						110	>XP_018841811.1 PREDICTED: aconitate hydratase, cytoplasmic isoform X1 [Juglans regia]	2.36784e+09	43	34	36.72		114	>XP_018814477.1 PREDICTED: UDP-glucuronic acid decarboxylase 6 [Juglans regia]						109	>XP_018814789.1 PREDICTED: elongation factor 1-delta-like [Juglans regia]						115	>XP_018826583.1 PREDICTED: malate dehydrogenase, chloroplastic [Juglans regia]						114	>XP_018819528.1 PREDICTED: protein disulfide isomerase-like 1-4 [Juglans regia]	9.85023e+08	31	25	43.59		115
118	>XP_018831593.1 PREDICTED: aldehyde dehydrogenase family 2 member B4, mitochondrial isoform X1 [Juglans regia]	9.94555e+08	27	21	47.58		120	>XP_018812043.1 PREDICTED: large proline-rich protein BAG6-like isoform X1 [Juglans regia]	4.9751e+08	18	15	26.03		111	>XP_018841594.1 PREDICTED: tetraketide alpha-pyrone reductase 1 [Juglans regia]	2705662942	40	25	67.48		114	>XP_018814478.1 PREDICTED: UDP-glucuronic acid decarboxylase 6 [Juglans regia]						110	>XP_018851397.1 PREDICTED: probable nucleoredoxin 1 isoform X1 [Juglans regia]	1.24345e+09	32	23	43.55		116	>XP_018815316.1 PREDICTED: coatomer subunit alpha-1 [Juglans regia]	595155127	23	22	21.18		115	>XP_018819962.1 PREDICTED: basic form of pathogenesis-related protein 1-like [Juglans regia]	2.65888e+09	41	23	50.94		116
118	>XP_018831594.1 PREDICTED: aldehyde dehydrogenase family 2 member B4, mitochondrial isoform X2 [Juglans regia]						120	>XP_018812044.1 PREDICTED: large proline-rich protein BAG6-like isoform X2 [Juglans regia]						112	>XP_018845399.1 PREDICTED: inositol-3-phosphate synthase-like [Juglans regia]	2.03457e+09	26	21	43.92		114	>XP_018814479.1 PREDICTED: UDP-glucuronic acid decarboxylase 6 [Juglans regia]						110	>XP_018851398.1 PREDICTED: probable nucleoredoxin 1 isoform X2 [Juglans regia]						117	>XP_018848747.1 PREDICTED: acetyl-CoA acetyltransferase, cytosolic 1 isoform X1 [Juglans regia]	1186785957	33	19	48.85		116	>XP_018857187.1 PREDICTED: major allergen Pru av 1-like [Juglans regia]	1.41258e+09	34	20	78.12		117
119	>XP_018808618.1 PREDICTED: tubulin alpha chain-like isoform X1 [Juglans regia]	2061731720	39	25	50.55		121	>XP_018831760.1 PREDICTED: 60S ribosomal protein L4-like [Juglans regia]	1.14735e+09	28	21	53.6		113	>XP_018823508.1 PREDICTED: glutamate decarboxylase-like [Juglans regia]	1.63709e+09	35	28	57.55		114	>XP_018814480.1 PREDICTED: UDP-glucuronic acid decarboxylase 6 [Juglans regia]						111	>XP_018849296.1 PREDICTED: succinate--CoA ligase [ADP-forming] subunit alpha-1, mitochondrial [Juglans regia]	1.60928e+09	36	22	46.99		117	>XP_018848749.1 PREDICTED: acetyl-CoA acetyltransferase, cytosolic 1 isoform X1 [Juglans regia]						117	>XP_018818583.1 PREDICTED: nascent polypeptide-associated complex subunit alpha-like protein 1 [Juglans regia]	7.89194e+08	20	15	63.55		117
119	>XP_018810211.1 PREDICTED: tubulin alpha chain [Juglans regia]						122	>XP_018823876.1 PREDICTED: glycine-rich protein 2-like [Juglans regia]	5.11261e+09	49	15	51.72		114	>XP_018831593.1 PREDICTED: aldehyde dehydrogenase family 2 member B4, mitochondrial isoform X1 [Juglans regia]	1.28776e+09	29	21	51.3		115	>XP_018816304.1 PREDICTED: probable protein disulfide-isomerase A6 [Juglans regia]	1857129883	36	23	52.22		112	>XP_018840764.1 PREDICTED: chaperonin CPN60-2, mitochondrial-like [Juglans regia]	1.21441e+09	29	26	50		117	>XP_018848750.1 PREDICTED: acetyl-CoA acetyltransferase, cytosolic 1 isoform X1 [Juglans regia]						118	>XP_018830467.1 PREDICTED: senescence-specific cysteine protease SAG12-like isoform X1 [Juglans regia]	1.31796e+09	33	22	47.06		118
120	>XP_018824212.1 PREDICTED: proteasome subunit alpha type-4 [Juglans regia]	8.16833e+08	21	19	87.6		123	>XP_018849186.1 PREDICTED: pectin acetylesterase 8-like [Juglans regia]	7.87318e+08	19	15	51.63		114	>XP_018831594.1 PREDICTED: aldehyde dehydrogenase family 2 member B4, mitochondrial isoform X2 [Juglans regia]						116	>XP_018851350.1 PREDICTED: UDP-glycosyltransferase 74F2-like [Juglans regia]	1.29721e+09	27	19	50.64		113	>XP_018812753.1 PREDICTED: glucose-6-phosphate isomerase 1, chloroplastic [Juglans regia]	6.85955e+08	28	23	47.52		117	>XP_018848751.1 PREDICTED: acetyl-CoA acetyltransferase, cytosolic 1 isoform X2 [Juglans regia]						118	>XP_018830468.1 PREDICTED: senescence-specific cysteine protease SAG12-like isoform X2 [Juglans regia]						119
121	>XP_018844641.1 PREDICTED: far upstream element-binding protein 1 isoform X2 [Juglans regia]	9.86921e+08	37	25	32.86		124	>XP_018832881.1 PREDICTED: staphylococcal nuclease domain-containing protein 1-like [Juglans regia]	8.25733e+08	27	25	28.56		115	>XP_018815731.1 PREDICTED: glyoxysomal fatty acid beta-oxidation multifunctional protein MFP-a-like [Juglans regia]	1.05435e+09	30	25	40.5		117	>XP_018816808.1 PREDICTED: isocitrate dehydrogenase [NADP] [Juglans regia]	2.46709e+09	55	32	59.71		114	>XP_018821522.1 PREDICTED: uncharacterized protein LOC108991649 [Juglans regia]	1.00072e+09	29	24	40.37		118	>XP_018821522.1 PREDICTED: uncharacterized protein LOC108991649 [Juglans regia]	9.20286e+08	29	23	36.51		119	>XP_018821863.1 PREDICTED: superoxide dismutase [Mn], mitochondrial-like [Juglans regia]	9.03269e+08	26	20	57.85		120
122	>XP_018851707.1 PREDICTED: phospholipase D alpha 1 [Juglans regia]	7.43536e+08	20	18	30.69		124	>XP_018832889.1 PREDICTED: staphylococcal nuclease domain-containing protein 1-like [Juglans regia]						116	>XP_018806299.1 PREDICTED: enolase 1, chloroplastic [Juglans regia]	1.64676e+09	31	21	51.84		117	>XP_018816809.1 PREDICTED: isocitrate dehydrogenase [NADP] [Juglans regia]						115	>XP_018835855.1 PREDICTED: pathogenesis-related protein 5-like [Juglans regia]	1.74879e+09	35	18	53.82		119	>XP_018829201.1 PREDICTED: eukaryotic translation initiation factor 5A-2 [Juglans regia]	2.9667e+09	48	28	71.87		120	>XP_018819660.1 PREDICTED: chlorophyll a-b binding protein of LHCII type 1-like [Juglans regia]	1.74267e+09	26	15	57.2		121
123	>XP_018842240.1 PREDICTED: biotin carboxylase 1, chloroplastic isoform X1 [Juglans regia]	1.17037e+09	26	18	44.38		125	>XP_018852508.1 PREDICTED: puromycin-sensitive aminopeptidase isoform X1 [Juglans regia]	6.39714e+08	22	20	30.93		117	>XP_018822308.1 PREDICTED: polyadenylate-binding protein 2-like [Juglans regia]	1.73239e+09	37	27	36.03		118	>XP_018838448.1 PREDICTED: beta-glucosidase 12-like [Juglans regia]	1.23915e+09	33	23	41.33		116	>XP_018834639.1 PREDICTED: enoyl-[acyl-carrier-protein] reductase [NADH], chloroplastic-like [Juglans regia]	1.1966e+09	30	23	51.53		119	>XP_018847195.1 PREDICTED: eukaryotic translation initiation factor 5A-2 [Juglans regia]						120	>XP_018819661.1 PREDICTED: chlorophyll a-b binding protein of LHCII type 1-like [Juglans regia]						122
124	>XP_018843179.1 PREDICTED: fructose-bisphosphate aldolase 3, chloroplastic [Juglans regia]	1.59496e+09	31	21	51.28		125	>XP_018852509.1 PREDICTED: puromycin-sensitive aminopeptidase isoform X2 [Juglans regia]						118	>XP_018851080.1 PREDICTED: protochlorophyllide reductase, chloroplastic [Juglans regia]	1.91359e+09	39	26	63.82		119	>XP_018844173.1 PREDICTED: peptidyl-prolyl cis-trans isomerase FKBP62-like isoform X1 [Juglans regia]	1.35226e+09	36	25	38.22		117	>XP_018860423.1 PREDICTED: guanine nucleotide-binding protein subunit beta-like protein isoform X1 [Juglans regia]	1.54715e+09	35	22	63.5		120	>XP_018831760.1 PREDICTED: 60S ribosomal protein L4-like [Juglans regia]	1.2459e+09	32	22	57.32		120	>XP_018819675.1 PREDICTED: chlorophyll a-b binding protein of LHCII type 1-like [Juglans regia]						123
125	>XP_018838202.1 PREDICTED: acetyl-coenzyme A carboxylase carboxyl transferase subunit alpha, chloroplastic-like [Juglans regia]	9.54093e+08	21	19	30.65		125	>XP_018852510.1 PREDICTED: puromycin-sensitive aminopeptidase isoform X1 [Juglans regia]						119	>XP_018847273.1 PREDICTED: arginase 1, mitochondrial, partial [Juglans regia]	2.24441e+09	30	18	74.7		120	>XP_018835855.1 PREDICTED: pathogenesis-related protein 5-like [Juglans regia]	1.73279e+09	31	17	53.82		117	>XP_018860424.1 PREDICTED: guanine nucleotide-binding protein subunit beta-like protein isoform X2 [Juglans regia]						121	>XP_018813928.1 PREDICTED: non-specific lipid-transfer protein A-like [Juglans regia]	1.71899e+10	73	37	54.86		120	>XP_018819730.1 PREDICTED: chlorophyll a-b binding protein of LHCII type 1-like [Juglans regia]						124
126	>XP_018841449.1 PREDICTED: peptidyl-prolyl cis-trans isomerase 1-like [Juglans regia]	2.7231e+09	44	20	55.49		125	>XP_018852512.1 PREDICTED: puromycin-sensitive aminopeptidase isoform X3 [Juglans regia]						120	>XP_018841632.1 PREDICTED: uncharacterized protein LOC109006717 [Juglans regia]	3.00866e+09	38	28	52.39		121	>XP_018818583.1 PREDICTED: nascent polypeptide-associated complex subunit alpha-like protein 1 [Juglans regia]	1.17864e+09	24	14	63.55		118	>XP_018841383.1 PREDICTED: fructose-bisphosphate aldolase 1, chloroplastic [Juglans regia]	1.33529e+09	33	24	49.12		122	>XP_018837333.1 PREDICTED: phosphoglycerate kinase, cytosolic [Juglans regia]	1.25388e+09	29	21	50.74		121	>XP_018836410.1 PREDICTED: catalase isozyme 3-like [Juglans regia]	1.22832e+09	41	29	58.13		125
127	>XP_018812043.1 PREDICTED: large proline-rich protein BAG6-like isoform X1 [Juglans regia]	5.70914e+08	19	16	27.11		125	>XP_018852513.1 PREDICTED: puromycin-sensitive aminopeptidase isoform X1 [Juglans regia]						121	>XP_018849417.1 PREDICTED: aspartyl protease AED3-like [Juglans regia]	3.70047e+09	37	25	43.38		122	>XP_018811538.1 PREDICTED: uncharacterized protein LOC108984143 isoform X1 [Juglans regia]	1.40078e+09	34	21	62.02		119	>XP_018835615.1 PREDICTED: clathrin heavy chain 2 [Juglans regia]	7.24544e+08	26	24	18.42		123	>XP_018849417.1 PREDICTED: aspartyl protease AED3-like [Juglans regia]	2.09298e+09	32	18	43.61		122	>XP_018809190.1 PREDICTED: gamma carbonic anhydrase 1, mitochondrial [Juglans regia]	7.43052e+08	21	17	59.71		125
127	>XP_018812044.1 PREDICTED: large proline-rich protein BAG6-like isoform X2 [Juglans regia]						125	>XP_018852514.1 PREDICTED: puromycin-sensitive aminopeptidase isoform X1 [Juglans regia]						122	>XP_018849296.1 PREDICTED: succinate--CoA ligase [ADP-forming] subunit alpha-1, mitochondrial [Juglans regia]	1.73144e+09	30	19	57.23		122	>XP_018811540.1 PREDICTED: uncharacterized protein LOC108984143 isoform X2 [Juglans regia]						120	>XP_018816808.1 PREDICTED: isocitrate dehydrogenase [NADP] [Juglans regia]	2.16757e+09	46	28	58.98		124	>XP_018829215.1 PREDICTED: glyceraldehyde-3-phosphate dehydrogenase A, chloroplastic [Juglans regia]	1.08013e+09	29	21	46.9		122	>XP_018843856.1 PREDICTED: gamma carbonic anhydrase 1, mitochondrial [Juglans regia]						126
128	>XP_018818540.1 PREDICTED: heat shock protein 90-5, chloroplastic [Juglans regia]	7.83724e+08	25	23	32.2		125	>XP_018852515.1 PREDICTED: puromycin-sensitive aminopeptidase isoform X1 [Juglans regia]						123	>XP_018851707.1 PREDICTED: phospholipase D alpha 1 [Juglans regia]	1.08013e+09	19	18	29.83		123	>XP_018827473.1 PREDICTED: D-3-phosphoglycerate dehydrogenase 1, chloroplastic-like [Juglans regia]	8.63477e+08	25	22	40.03		120	>XP_018816809.1 PREDICTED: isocitrate dehydrogenase [NADP] [Juglans regia]						125	>XP_018845265.1 PREDICTED: cytochrome P450 704B1-like isoform X1 [Juglans regia]	1.13898e+09	29	22	43.5		123	>XP_018813544.1 PREDICTED: heat shock cognate protein 80 [Juglans regia]	7.6731e+08	31	25	31.71		126
129	>XP_018823705.1 PREDICTED: protein ASPARTIC PROTEASE IN GUARD CELL 1 [Juglans regia]	1.42085e+09	34	22	39.09		125	>XP_018852516.1 PREDICTED: puromycin-sensitive aminopeptidase isoform X1 [Juglans regia]						124	>XP_018839618.1 PREDICTED: glucan endo-1,3-beta-glucosidase, basic isoform-like [Juglans regia]	1.91452e+09	31	19	52.89		124	>XP_018837465.1 PREDICTED: uncharacterized protein At5g48480-like [Juglans regia]	2.40029e+09	36	20	75.76		121	>XP_018845417.1 PREDICTED: uncharacterized protein LOC109009381 [Juglans regia]	1.49743e+09	28	20	58.93		125	>XP_018845266.1 PREDICTED: cytochrome P450 704B1-like isoform X2 [Juglans regia]						124	>XP_018816304.1 PREDICTED: probable protein disulfide-isomerase A6 [Juglans regia]	1.07488e+09	28	20	53.61		127
130	>XP_018837765.1 PREDICTED: endoplasmin homolog [Juglans regia]	1281350906	43	34	36.92		126	>XP_018849369.1 PREDICTED: nascent polypeptide-associated complex subunit alpha-like protein 1 [Juglans regia]	1.3029e+09	27	14	82.27		125	>XP_018811769.1 PREDICTED: aspartate aminotransferase, cytoplasmic [Juglans regia]	1.79348e+09	28	23	59.7		125	>XP_018806299.1 PREDICTED: enolase 1, chloroplastic [Juglans regia]	1167018848	24	21	55.12		122	>XP_018814613.1 PREDICTED: probable mitochondrial-processing peptidase subunit beta, mitochondrial isoform X1 [Juglans regia]	1.20674e+09	28	22	45.85		126	>XP_018808822.1 PREDICTED: aspartic proteinase nepenthesin-1 [Juglans regia]	1.67115e+09	26	18	30.6		125	>XP_018818659.1 PREDICTED: alpha-1,4-glucan-protein synthase [UDP-forming] 2 [Juglans regia]	6.4713e+08	20	17	55.92		128
130	>XP_018837767.1 PREDICTED: endoplasmin homolog [Juglans regia]						127	>XP_018808618.1 PREDICTED: tubulin alpha chain-like isoform X1 [Juglans regia]	1.77845e+09	34	19	47.89		126	>XP_018835774.1 PREDICTED: pathogenesis-related protein 5-like [Juglans regia]	1.76725e+10	79	19	49.59		126	>XP_018823876.1 PREDICTED: glycine-rich protein 2-like [Juglans regia]	4.1044e+09	42	14	51.72		123	>XP_018857524.1 PREDICTED: UDP-glucose 4-epimerase GEPI48-like [Juglans regia]	5.86908e+08	22	18	71.26		127	>XP_018851397.1 PREDICTED: probable nucleoredoxin 1 isoform X1 [Juglans regia]	1032152947	29	22	40.85		126	>XP_018815608.1 PREDICTED: ubiquitin-NEDD8-like protein RUB2 [Juglans regia]	4.9068e+09	94	24	55.84		128
131	>XP_018851350.1 PREDICTED: UDP-glycosyltransferase 74F2-like [Juglans regia]	1.2558e+09	25	16	43.43		127	>XP_018810211.1 PREDICTED: tubulin alpha chain [Juglans regia]						127	>XP_018848375.1 PREDICTED: ribulose bisphosphate carboxylase small chain, chloroplastic-like [Juglans regia]	4.29195e+09	51	27	58.47		127	>XP_018829196.1 PREDICTED: calnexin homolog [Juglans regia]	8.24028e+08	33	20	38.98		124	>XP_018851707.1 PREDICTED: phospholipase D alpha 1 [Juglans regia]	7.52893e+08	20	19	32.8		127	>XP_018851398.1 PREDICTED: probable nucleoredoxin 1 isoform X2 [Juglans regia]						127	>XP_018818227.1 PREDICTED: serine carboxypeptidase-like 20 [Juglans regia]	1.29293e+09	39	26	29.38		128
132	>XP_018847908.1 PREDICTED: phosphoglycerate kinase, cytosolic-like [Juglans regia]	1.31125e+09	33	19	48.13		127	>XP_018822098.1 PREDICTED: tubulin alpha chain-like isoform X1 [Juglans regia]						127	>XP_018848376.1 PREDICTED: ribulose bisphosphate carboxylase small chain, chloroplastic-like [Juglans regia]						128	>XP_018843285.1 PREDICTED: mitochondrial-processing peptidase subunit alpha-like [Juglans regia]	1.21511e+09	27	25	57.62		125	>XP_018807918.1 PREDICTED: glycine-rich cell wall structural protein-like [Juglans regia]	1.24432e+09	33	18	42.29		128	>XP_018822308.1 PREDICTED: polyadenylate-binding protein 2-like [Juglans regia]	9.17041e+08	30	24	38.47		128	>XP_018847908.1 PREDICTED: phosphoglycerate kinase, cytosolic-like [Juglans regia]	7.10995e+08	26	20	57.61		129
132	>XP_018847909.1 PREDICTED: phosphoglycerate kinase, cytosolic-like [Juglans regia]						127	>XP_018829598.1 PREDICTED: tubulin alpha-1 chain-like [Juglans regia]						127	>XP_018855324.1 PREDICTED: ribulose bisphosphate carboxylase small chain, chloroplastic-like [Juglans regia]						129	>XP_018816251.1 PREDICTED: calreticulin [Juglans regia]	9.86118e+08	25	20	54.48		126	>XP_018813928.1 PREDICTED: non-specific lipid-transfer protein A-like [Juglans regia]	2.64053e+10	80	35	54.86		129	>XP_018814537.1 PREDICTED: triosephosphate isomerase, cytosolic [Juglans regia]	1.36744e+09	26	16	72.05		128	>XP_018847909.1 PREDICTED: phosphoglycerate kinase, cytosolic-like [Juglans regia]						130
133	>XP_018814613.1 PREDICTED: probable mitochondrial-processing peptidase subunit beta, mitochondrial isoform X1 [Juglans regia]	1.28957e+09	32	21	40.94		127	>XP_018834963.1 PREDICTED: tubulin alpha chain [Juglans regia]						128	>XP_018840355.1 PREDICTED: glyceraldehyde-3-phosphate dehydrogenase GAPCP2, chloroplastic-like isoform X2 [Juglans regia]	1.85207e+09	32	22	53.41		130	>XP_018851707.1 PREDICTED: phospholipase D alpha 1 [Juglans regia]	7.91502e+08	18	17	31.19		127	>XP_018815515.1 PREDICTED: spermidine synthase 1-like [Juglans regia]	8.833e+08	24	18	69.1		130	>XP_018811769.1 PREDICTED: aspartate aminotransferase, cytoplasmic [Juglans regia]	1.42134e+09	25	19	56.47		129	>XP_018830218.1 PREDICTED: GDP-mannose 3,5-epimerase 2 [Juglans regia]	8.04698e+08	23	19	34.66		131
134	>XP_018849927.1 PREDICTED: fruit protein pKIWI501-like [Juglans regia]	665110423	20	15	86.96		128	>XP_018834149.1 PREDICTED: nascent polypeptide-associated complex subunit beta-like [Juglans regia]	1.46979e+09	21	13	49.04		128	>XP_018840356.1 PREDICTED: glyceraldehyde-3-phosphate dehydrogenase GAPCP2, chloroplastic-like isoform X3 [Juglans regia]						131	>XP_018813439.1 PREDICTED: heat shock 70 kDa protein, mitochondrial-like [Juglans regia]	9.15578e+08	26	21	30.1		128	>XP_018847273.1 PREDICTED: arginase 1, mitochondrial, partial [Juglans regia]	1.58086e+09	27	16	73.91		131	>XP_018818540.1 PREDICTED: heat shock protein 90-5, chloroplastic [Juglans regia]	5.90888e+08	24	21	28.05		130	>XP_018814251.1 PREDICTED: dihydrolipoyl dehydrogenase 1, mitochondrial [Juglans regia]	1.57626e+09	34	27	51.76		131
135	>XP_018852010.1 PREDICTED: phosphoserine aminotransferase 1, chloroplastic-like [Juglans regia]	1460124712	32	23	41.37		128	>XP_018834150.1 PREDICTED: nascent polypeptide-associated complex subunit beta-like [Juglans regia]						129	>XP_018847875.1 PREDICTED: 26S protease regulatory subunit 8 homolog A-like isoform X2 [Juglans regia]	1.22218e+09	38	24	51.43		132	>XP_018848747.1 PREDICTED: acetyl-CoA acetyltransferase, cytosolic 1 isoform X1 [Juglans regia]	1.11226e+09	31	18	47		129	>XP_018808822.1 PREDICTED: aspartic proteinase nepenthesin-1 [Juglans regia]	2.20232e+09	31	19	32.82		132	>XP_018806299.1 PREDICTED: enolase 1, chloroplastic [Juglans regia]	1.15574e+09	26	21	56.76		130	>XP_018814252.1 PREDICTED: dihydrolipoyl dehydrogenase 1, mitochondrial [Juglans regia]						132
136	>XP_018841456.1 PREDICTED: glycine-rich protein 2-like [Juglans regia]	4.17726e+09	44	17	51.72		128	>XP_018834937.1 PREDICTED: nascent polypeptide-associated complex subunit beta-like [Juglans regia]						130	>XP_018821522.1 PREDICTED: uncharacterized protein LOC108991649 [Juglans regia]	1.08835e+09	26	21	38.35		132	>XP_018848749.1 PREDICTED: acetyl-CoA acetyltransferase, cytosolic 1 isoform X1 [Juglans regia]						130	>XP_018837266.1 PREDICTED: T-complex protein 1 subunit gamma isoform X1 [Juglans regia]	702395628	23	21	45.06		133	>XP_018817256.1 PREDICTED: chalcone synthase 1 [Juglans regia]	1.46435e+09	28	22	62.21		130	>XP_018814253.1 PREDICTED: dihydrolipoyl dehydrogenase 1, mitochondrial [Juglans regia]						132
137	>XP_018819460.1 PREDICTED: beta-galactosidase 6-like [Juglans regia]	9.01146e+08	22	14	60.21		129	>XP_018814251.1 PREDICTED: dihydrolipoyl dehydrogenase 1, mitochondrial [Juglans regia]	1.75815e+09	41	30	56.47		131	>XP_018812241.1 PREDICTED: hsp70-Hsp90 organizing protein 3-like isoform X1 [Juglans regia]	1.65407e+09	27	23	40.88		132	>XP_018848750.1 PREDICTED: acetyl-CoA acetyltransferase, cytosolic 1 isoform X1 [Juglans regia]						130	>XP_018837267.1 PREDICTED: T-complex protein 1 subunit gamma isoform X2 [Juglans regia]						134	>XP_018816304.1 PREDICTED: probable protein disulfide-isomerase A6 [Juglans regia]	1.47625e+09	31	21	50		131	>XP_018811310.1 PREDICTED: adenylate kinase 4 [Juglans regia]	9.23224e+08	27	20	55.06		133
138	>XP_018829196.1 PREDICTED: calnexin homolog [Juglans regia]	650925095	31	20	38.62		129	>XP_018814252.1 PREDICTED: dihydrolipoyl dehydrogenase 1, mitochondrial [Juglans regia]						132	>XP_018848278.1 PREDICTED: glyceraldehyde-3-phosphate dehydrogenase B, chloroplastic-like [Juglans regia]	1.2616e+09	28	20	38.27		132	>XP_018848751.1 PREDICTED: acetyl-CoA acetyltransferase, cytosolic 1 isoform X2 [Juglans regia]						131	>XP_018847818.1 PREDICTED: glycine-rich RNA-binding protein-like [Juglans regia]	4.87866e+09	62	29	79.53		135	>XP_018846377.1 PREDICTED: glucose-6-phosphate 1-dehydrogenase, cytoplasmic isoform-like isoform X1 [Juglans regia]	8.53742e+08	26	21	41.06		132	>XP_018838180.1 PREDICTED: peroxidase 73-like [Juglans regia]	9.19545e+08	31	20	52.12		134
139	>XP_018848571.1 PREDICTED: dihydrolipoyllysine-residue acetyltransferase component 2 of pyruvate dehydrogenase complex, mitochondrial-like [Juglans regia]	616217513	20	16	30.02		129	>XP_018814253.1 PREDICTED: dihydrolipoyl dehydrogenase 1, mitochondrial [Juglans regia]						133	>XP_018808590.1 PREDICTED: 14-3-3-like protein [Juglans regia]	1.53187e+09	32	19	57.41		133	>XP_018841594.1 PREDICTED: tetraketide alpha-pyrone reductase 1 [Juglans regia]	1.83088e+09	38	21	57.36		132	>XP_018823508.1 PREDICTED: glutamate decarboxylase-like [Juglans regia]	9.25871e+08	28	24	51.22		135	>XP_018846378.1 PREDICTED: glucose-6-phosphate 1-dehydrogenase, cytoplasmic isoform-like isoform X1 [Juglans regia]						133	>XP_018829392.1 PREDICTED: uncharacterized protein LOC108997529 [Juglans regia]	2.12982e+09	67	29	71.28		135
140	>XP_018831891.1 PREDICTED: enolase-like, partial [Juglans regia]	2.49201e+09	38	18	45.98		130	>XP_018849296.1 PREDICTED: succinate--CoA ligase [ADP-forming] subunit alpha-1, mitochondrial [Juglans regia]	1.08506e+09	27	19	58.13		134	>XP_018841804.1 PREDICTED: 26S protease regulatory subunit 6A homolog [Juglans regia]	8.96779e+08	26	22	51.3		134	>XP_018843066.1 PREDICTED: pyrophosphate--fructose 6-phosphate 1-phosphotransferase subunit alpha [Juglans regia]	8.15947e+08	21	19	40.36		133	>XP_018816304.1 PREDICTED: probable protein disulfide-isomerase A6 [Juglans regia]	1.66345e+09	36	23	52.22		135	>XP_018846379.1 PREDICTED: glucose-6-phosphate 1-dehydrogenase, cytoplasmic isoform-like isoform X1 [Juglans regia]						134	>XP_018819438.1 PREDICTED: nucleoside diphosphate kinase B [Juglans regia]	1.07305e+09	36	22	72.97		136
141	>XP_018852386.1 PREDICTED: protein SPIRAL1-like 1 [Juglans regia]	1.63396e+09	24	14	99.13		131	>XP_018819460.1 PREDICTED: beta-galactosidase 6-like [Juglans regia]	6.89226e+08	19	15	68.46		135	>XP_018835855.1 PREDICTED: pathogenesis-related protein 5-like [Juglans regia]	1.87149e+09	32	19	53.82		135	>XP_018812438.1 PREDICTED: far upstream element-binding protein 2-like isoform X2 [Juglans regia]	8.09987e+08	29	23	36.89		134	>XP_018831760.1 PREDICTED: 60S ribosomal protein L4-like [Juglans regia]	8.45473e+08	28	19	52.61		135	>XP_018846380.1 PREDICTED: glucose-6-phosphate 1-dehydrogenase, cytoplasmic isoform-like isoform X2 [Juglans regia]						135	>sp|K2C1_HUMAN|(Common contaminant protein)	7.02208e+08	25	22	31.88		137
141	>XP_018852387.1 PREDICTED: protein SPIRAL1-like 1 [Juglans regia]						132	>XP_018837356.1 PREDICTED: glutathione S-transferase U17-like [Juglans regia]	1.91289e+09	43	26	65.93		136	>XP_018845417.1 PREDICTED: uncharacterized protein LOC109009381 [Juglans regia]	1.52366e+09	25	20	56.11		136	>XP_018860423.1 PREDICTED: guanine nucleotide-binding protein subunit beta-like protein isoform X1 [Juglans regia]	1.45484e+09	30	18	69.02		135	>XP_018826582.1 PREDICTED: malate dehydrogenase, chloroplastic [Juglans regia]	1.17574e+09	23	16	55.83		136	>XP_018824181.1 PREDICTED: ervatamin-B-like [Juglans regia]	2.08964e+09	47	24	47.98		136	>XP_018846365.1 PREDICTED: profilin-2 [Juglans regia]	3.61475e+09	62	16	57.14		137
142	>XP_018823302.1 PREDICTED: osmotin-like protein isoform X1 [Juglans regia]	1.56632e+09	32	15	48.29		133	>XP_018844063.1 PREDICTED: adenosylhomocysteinase-like [Juglans regia]	1.37656e+09	28	24	52.58		137	>XP_018823876.1 PREDICTED: glycine-rich protein 2-like [Juglans regia]	3.36312e+09	33	14	51.72		136	>XP_018860424.1 PREDICTED: guanine nucleotide-binding protein subunit beta-like protein isoform X2 [Juglans regia]						135	>XP_018826583.1 PREDICTED: malate dehydrogenase, chloroplastic [Juglans regia]						137	>XP_018847818.1 PREDICTED: glycine-rich RNA-binding protein-like [Juglans regia]	3846897015	69	30	80.12		137	>XP_018829145.1 PREDICTED: ankyrin repeat domain-containing protein 2B-like [Juglans regia]	5.33738e+08	25	21	42.73		137
143	>XP_018843891.1 PREDICTED: DEAD-box ATP-dependent RNA helicase 53-like [Juglans regia]	6.69454e+08	20	19	37.48		134	>XP_018830217.1 PREDICTED: oxygen-evolving enhancer protein 1, chloroplastic-like [Juglans regia]	1.33149e+09	21	15	37.16		138	>XP_018834639.1 PREDICTED: enoyl-[acyl-carrier-protein] reductase [NADH], chloroplastic-like [Juglans regia]	1.94824e+09	30	19	49.49		137	>XP_018845265.1 PREDICTED: cytochrome P450 704B1-like isoform X1 [Juglans regia]	9.119e+08	26	21	45.01		136	>XP_018831593.1 PREDICTED: aldehyde dehydrogenase family 2 member B4, mitochondrial isoform X1 [Juglans regia]	701979775	23	19	45.72		138	>XP_018815515.1 PREDICTED: spermidine synthase 1-like [Juglans regia]	8.5367e+08	27	18	64.43		138	>XP_018839522.1 PREDICTED: probable steroid-binding protein 3 [Juglans regia]	1.54248e+09	32	21	75		138
144	>XP_018808414.1 PREDICTED: protein PHYLLO, chloroplastic isoform X1 [Juglans regia]	4.72221e+08	21	21	16.44		135	>XP_018845033.1 PREDICTED: eukaryotic initiation factor 4A-15-like [Juglans regia]	1.02245e+09	35	25	23.19		139	>XP_018814382.1 PREDICTED: non-specific lipid-transfer protein 1-like isoform X1 [Juglans regia]	1.64725e+10	75	25	62.18		137	>XP_018845266.1 PREDICTED: cytochrome P450 704B1-like isoform X2 [Juglans regia]						136	>XP_018831594.1 PREDICTED: aldehyde dehydrogenase family 2 member B4, mitochondrial isoform X2 [Juglans regia]						139	>XP_018808590.1 PREDICTED: 14-3-3-like protein [Juglans regia]	1.01957e+09	26	18	60.84		138	>XP_018839569.1 PREDICTED: probable steroid-binding protein 3 [Juglans regia]						139
144	>XP_018808415.1 PREDICTED: protein PHYLLO, chloroplastic isoform X2 [Juglans regia]						136	>XP_018836595.1 PREDICTED: chaperone protein ClpC, chloroplastic [Juglans regia]	6.88237e+08	28	25	28.68		139	>XP_018814383.1 PREDICTED: non-specific lipid-transfer protein 1-like isoform X2 [Juglans regia]						138	>XP_018823508.1 PREDICTED: glutamate decarboxylase-like [Juglans regia]	8.44077e+08	27	22	47.14		137	>XP_018835062.1 PREDICTED: heat shock 70 kDa protein 17 [Juglans regia]	9.0142e+08	25	24	26.29		140	>XP_018836595.1 PREDICTED: chaperone protein ClpC, chloroplastic [Juglans regia]	7.25204e+08	26	22	28.35		139	>XP_018818935.1 PREDICTED: superoxide dismutase [Cu-Zn], chloroplastic [Juglans regia]	4.13205e+09	52	19	51.43		140
145	>XP_018848851.1 PREDICTED: trifunctional UDP-glucose 4,6-dehydratase/UDP-4-keto-6-deoxy-D-glucose 3,5-epimerase/UDP-4-keto-L-rhamnose-reductase RHM1 [Juglans regia]	9.79895e+08	26	22	37.26		137	>XP_018816808.1 PREDICTED: isocitrate dehydrogenase [NADP] [Juglans regia]	1853357527	39	27	59.95		140	>XP_018848789.1 PREDICTED: peroxiredoxin-2B [Juglans regia]	2433656421	45	21	80.25		139	>XP_018844813.1 PREDICTED: phenylalanine ammonia-lyase G4 [Juglans regia]	9.68355e+08	27	22	37.79		138	>XP_018841456.1 PREDICTED: glycine-rich protein 2-like [Juglans regia]	3.35273e+09	40	15	51.72		141	>XP_018807918.1 PREDICTED: glycine-rich cell wall structural protein-like [Juglans regia]	1.04166e+09	31	19	53.3		140	>XP_018841456.1 PREDICTED: glycine-rich protein 2-like [Juglans regia]	3871563820	32	14	52.71		140
146	>XP_018858095.1 PREDICTED: ATP-citrate synthase beta chain protein 2 [Juglans regia]	9.25129e+08	25	19	42.43		137	>XP_018816809.1 PREDICTED: isocitrate dehydrogenase [NADP] [Juglans regia]						141	>XP_018839769.1 PREDICTED: monodehydroascorbate reductase, seedling isozyme-like [Juglans regia]	1794602748	33	27	47.47		140	>XP_018807918.1 PREDICTED: glycine-rich cell wall structural protein-like [Juglans regia]	1210671850	29	17	34.36		139	>XP_018840355.1 PREDICTED: glyceraldehyde-3-phosphate dehydrogenase GAPCP2, chloroplastic-like isoform X2 [Juglans regia]	1.05487e+09	24	17	49.18		142	>XP_018824212.1 PREDICTED: proteasome subunit alpha type-4 [Juglans regia]	6.75567e+08	22	18	74		141	>XP_018848041.1 PREDICTED: hsp70-Hsp90 organizing protein 3-like [Juglans regia]	6.96773e+08	32	27	40.97		141
146	>XP_018858096.1 PREDICTED: ATP-citrate synthase beta chain protein 2 [Juglans regia]						138	>XP_018857270.1 PREDICTED: magnesium-chelatase subunit ChlI, chloroplastic [Juglans regia]	1.17032e+09	24	17	50.35		142	>XP_018829196.1 PREDICTED: calnexin homolog [Juglans regia]	1.05062e+09	35	20	36.98		141	>XP_018823302.1 PREDICTED: osmotin-like protein isoform X1 [Juglans regia]	1258140017	31	17	48.29		139	>XP_018840356.1 PREDICTED: glyceraldehyde-3-phosphate dehydrogenase GAPCP2, chloroplastic-like isoform X3 [Juglans regia]						143	>XP_018837266.1 PREDICTED: T-complex protein 1 subunit gamma isoform X1 [Juglans regia]	7.30675e+08	27	21	44.7		142	>XP_018847774.1 PREDICTED: probable calcium-binding protein CML13 [Juglans regia]	1.82243e+09	36	22	80.95		142
147	>XP_018835689.1 PREDICTED: 26S protease regulatory subunit 6B homolog [Juglans regia]	1.32372e+09	32	23	67.3		138	>XP_018857271.1 PREDICTED: magnesium-chelatase subunit ChlI, chloroplastic [Juglans regia]						143	>XP_018807162.1 PREDICTED: phospho-2-dehydro-3-deoxyheptonate aldolase 1, chloroplastic-like [Juglans regia]	1.22463e+09	25	22	43.54		142	>XP_018849296.1 PREDICTED: succinate--CoA ligase [ADP-forming] subunit alpha-1, mitochondrial [Juglans regia]	1.20297e+09	29	20	46.99		140	>XP_018841608.1 PREDICTED: glyceraldehyde-3-phosphate dehydrogenase A, chloroplastic-like [Juglans regia]	1.19663e+09	29	20	48.14		144	>XP_018848789.1 PREDICTED: peroxiredoxin-2B [Juglans regia]	1.92984e+09	42	22	80.25		143	>XP_018812299.1 PREDICTED: mitochondrial outer membrane protein porin of 36 kDa [Juglans regia]	2.87231e+09	80	26	45.29		142
148	>XP_018837988.1 PREDICTED: glutathione reductase, cytosolic-like [Juglans regia]	1.30734e+09	31	24	50.6		139	>XP_018831147.1 PREDICTED: dynamin-2A-like [Juglans regia]	6.73161e+08	31	24	27.66		144	>XP_018849376.1 PREDICTED: phosphoenolpyruvate carboxylase, housekeeping isozyme [Juglans regia]	1.21929e+09	26	25	30.47		143	>XP_018827302.1 PREDICTED: succinate--CoA ligase [ADP-forming] subunit beta, mitochondrial [Juglans regia]	1.23958e+09	30	25	53.08		141	>XP_018844173.1 PREDICTED: peptidyl-prolyl cis-trans isomerase FKBP62-like isoform X1 [Juglans regia]	1.21294e+09	37	26	38.57		145	>XP_018840764.1 PREDICTED: chaperonin CPN60-2, mitochondrial-like [Juglans regia]	1.05803e+09	31	24	41.03		144	>XP_018808590.1 PREDICTED: 14-3-3-like protein [Juglans regia]	1.06201e+09	32	21	61.22		142
148	>XP_018837989.1 PREDICTED: glutathione reductase, cytosolic-like [Juglans regia]						140	>XP_018828576.1 PREDICTED: 26S protease regulatory subunit 6B homolog [Juglans regia]	1.21763e+09	31	23	60.38		145	>XP_018852508.1 PREDICTED: puromycin-sensitive aminopeptidase isoform X1 [Juglans regia]	1.0507e+09	26	24	32.51		144	>XP_018811769.1 PREDICTED: aspartate aminotransferase, cytoplasmic [Juglans regia]	1.39692e+09	23	17	48.06		142	>XP_018808590.1 PREDICTED: 14-3-3-like protein [Juglans regia]	9.42436e+08	27	17	57.41		146	>XP_018816762.1 PREDICTED: glutamine synthetase cytosolic isozyme [Juglans regia]	7.41264e+08	23	15	45.79		145	>XP_018841805.1 PREDICTED: translationally-controlled tumor protein homolog [Juglans regia]	1.14019e+09	28	20	69.05		142
149	>XP_018822513.1 PREDICTED: putative leucine-rich repeat receptor-like serine/threonine-protein kinase At2g24130 [Juglans regia]	4.10259e+09	45	25	33.49		141	>XP_018851350.1 PREDICTED: UDP-glycosyltransferase 74F2-like [Juglans regia]	1.1768e+09	22	16	47.67		145	>XP_018852509.1 PREDICTED: puromycin-sensitive aminopeptidase isoform X2 [Juglans regia]						145	>XP_018857524.1 PREDICTED: UDP-glucose 4-epimerase GEPI48-like [Juglans regia]	6.68198e+08	20	16	67.53		143	>XP_018811769.1 PREDICTED: aspartate aminotransferase, cytoplasmic [Juglans regia]	1.67263e+09	28	20	50.65		147	>XP_018847875.1 PREDICTED: 26S protease regulatory subunit 8 homolog A-like isoform X2 [Juglans regia]	9.00494e+08	29	21	51.43		146	>XP_018823791.1 PREDICTED: triosephosphate isomerase, chloroplastic [Juglans regia]	1007060733	20	16	43.59		143
150	>XP_018845417.1 PREDICTED: uncharacterized protein LOC109009381 [Juglans regia]	1.47402e+09	22	16	52.04		142	>XP_018840362.1 PREDICTED: ketol-acid reductoisomerase, chloroplastic-like [Juglans regia]	5.86382e+08	21	18	34.75		145	>XP_018852510.1 PREDICTED: puromycin-sensitive aminopeptidase isoform X1 [Juglans regia]						146	>XP_018807956.1 PREDICTED: serine hydroxymethyltransferase, mitochondrial-like [Juglans regia]	1191158963	29	22	56.5		144	>XP_018849417.1 PREDICTED: aspartyl protease AED3-like [Juglans regia]	2.07481e+09	29	19	43.61		148	>XP_018837465.1 PREDICTED: uncharacterized protein At5g48480-like [Juglans regia]	1.86126e+09	27	17	63.03		147	>XP_018811726.1 PREDICTED: elongation factor Tu, chloroplastic [Juglans regia]	490150113	21	17	35.17		144
151	>XP_018848278.1 PREDICTED: glyceraldehyde-3-phosphate dehydrogenase B, chloroplastic-like [Juglans regia]	1.15752e+09	33	21	36.5		143	>XP_018835940.1 PREDICTED: mitochondrial outer membrane protein porin of 34 kDa-like [Juglans regia]	4.31048e+09	68	23	43.84		145	>XP_018852512.1 PREDICTED: puromycin-sensitive aminopeptidase isoform X3 [Juglans regia]						147	>XP_018808590.1 PREDICTED: 14-3-3-like protein [Juglans regia]	8.80276e+08	22	15	53.23		145	>XP_018851350.1 PREDICTED: UDP-glycosyltransferase 74F2-like [Juglans regia]	1.38549e+09	26	17	52.33		149	>XP_018839618.1 PREDICTED: glucan endo-1,3-beta-glucosidase, basic isoform-like [Juglans regia]	1.4153e+09	25	14	57.51		148	>XP_018837333.1 PREDICTED: phosphoglycerate kinase, cytosolic [Juglans regia]	7.97152e+08	30	23	57.14		145
152	>XP_018859242.1 PREDICTED: flowering locus K homology domain-like [Juglans regia]	1.05316e+09	26	18	39.26		144	>XP_018824212.1 PREDICTED: proteasome subunit alpha type-4 [Juglans regia]	8.27531e+08	21	17	80		145	>XP_018852513.1 PREDICTED: puromycin-sensitive aminopeptidase isoform X1 [Juglans regia]						148	>XP_018836071.1 PREDICTED: uncharacterized protein At2g37660, chloroplastic-like [Juglans regia]	1.43685e+09	21	15	71.37		146	>XP_018814251.1 PREDICTED: dihydrolipoyl dehydrogenase 1, mitochondrial [Juglans regia]	1.82525e+09	34	24	52.55		150	>XP_018838448.1 PREDICTED: beta-glucosidase 12-like [Juglans regia]	9.74182e+08	27	18	38.79		149	>XP_018826881.1 PREDICTED: soluble inorganic pyrophosphatase 6, chloroplastic-like [Juglans regia]	9.85702e+08	31	24	42.71		146
153	>XP_018837851.1 PREDICTED: phosphoglucomutase, cytoplasmic [Juglans regia]	7.83758e+08	27	21	42.2		145	>XP_018834639.1 PREDICTED: enoyl-[acyl-carrier-protein] reductase [NADH], chloroplastic-like [Juglans regia]	1.32049e+09	29	21	51.02		145	>XP_018852514.1 PREDICTED: puromycin-sensitive aminopeptidase isoform X1 [Juglans regia]						149	>XP_018814287.1 PREDICTED: methyl-CpG-binding domain-containing protein 11-like isoform X1 [Juglans regia]	4.77451e+08	29	20	55.52		146	>XP_018814252.1 PREDICTED: dihydrolipoyl dehydrogenase 1, mitochondrial [Juglans regia]						151	>XP_018839769.1 PREDICTED: monodehydroascorbate reductase, seedling isozyme-like [Juglans regia]	1473827934	31	24	49.31		150	>XP_018822697.1 PREDICTED: calmodulin-7 [Juglans regia]	7.4765e+09	73	36	95.97		147
154	>XP_018857270.1 PREDICTED: magnesium-chelatase subunit ChlI, chloroplastic [Juglans regia]	8.12312e+08	22	17	48.7		146	>XP_018842344.1 PREDICTED: adenylosuccinate synthetase 2, chloroplastic [Juglans regia]	9.50918e+08	24	21	45.55		145	>XP_018852515.1 PREDICTED: puromycin-sensitive aminopeptidase isoform X1 [Juglans regia]						150	>XP_018826312.1 PREDICTED: probable aldo-keto reductase 1 [Juglans regia]	995726585	23	17	58.72		146	>XP_018814253.1 PREDICTED: dihydrolipoyl dehydrogenase 1, mitochondrial [Juglans regia]						152	>XP_018814613.1 PREDICTED: probable mitochondrial-processing peptidase subunit beta, mitochondrial isoform X1 [Juglans regia]	1.05359e+09	30	22	43.4		150	>XP_018822698.1 PREDICTED: calmodulin-7 [Juglans regia]						147
154	>XP_018857271.1 PREDICTED: magnesium-chelatase subunit ChlI, chloroplastic [Juglans regia]						147	>XP_018852386.1 PREDICTED: protein SPIRAL1-like 1 [Juglans regia]	1.02712e+09	21	12	99.13		145	>XP_018852516.1 PREDICTED: puromycin-sensitive aminopeptidase isoform X1 [Juglans regia]						151	>XP_018824212.1 PREDICTED: proteasome subunit alpha type-4 [Juglans regia]	6.80782e+08	19	17	80		147	>XP_018806299.1 PREDICTED: enolase 1, chloroplastic [Juglans regia]	1.23897e+09	26	21	47.34		153	>XP_018835615.1 PREDICTED: clathrin heavy chain 2 [Juglans regia]	5.79575e+08	25	25	17.3		150	>XP_018822699.1 PREDICTED: calmodulin-7 [Juglans regia]						148
155	>XP_018848041.1 PREDICTED: hsp70-Hsp90 organizing protein 3-like [Juglans regia]	7.21999e+08	22	20	37.15		147	>XP_018852387.1 PREDICTED: protein SPIRAL1-like 1 [Juglans regia]						146	>XP_018816673.1 PREDICTED: UDP-glucose 6-dehydrogenase 1 [Juglans regia]	8.6772e+08	22	20	42.29		152	>XP_018837356.1 PREDICTED: glutathione S-transferase U17-like [Juglans regia]	2.18433e+09	40	20	79.2		148	>XP_018814287.1 PREDICTED: methyl-CpG-binding domain-containing protein 11-like isoform X1 [Juglans regia]	5.02524e+08	26	20	54.57		154	>XP_018851080.1 PREDICTED: protochlorophyllide reductase, chloroplastic [Juglans regia]	8.23194e+08	26	21	63.07		150	>XP_018854781.1 PREDICTED: calmodulin-7 [Juglans regia]						149
156	>XP_018817793.1 PREDICTED: polyadenylate-binding protein 8-like [Juglans regia]	791650864	23	21	34.16		148	>XP_018848041.1 PREDICTED: hsp70-Hsp90 organizing protein 3-like [Juglans regia]	802666073	23	20	37.67		147	>XP_018844173.1 PREDICTED: peptidyl-prolyl cis-trans isomerase FKBP62-like isoform X1 [Juglans regia]	1.37122e+09	27	21	34.21		153	>XP_018847273.1 PREDICTED: arginase 1, mitochondrial, partial [Juglans regia]	1.74404e+09	25	16	73.91		149	>XP_018818583.1 PREDICTED: nascent polypeptide-associated complex subunit alpha-like protein 1 [Juglans regia]	7.72923e+08	19	14	60.1		155	>XP_018849296.1 PREDICTED: succinate--CoA ligase [ADP-forming] subunit alpha-1, mitochondrial [Juglans regia]	9.50147e+08	29	20	44.28		151	>XP_018844518.1 PREDICTED: 60S acidic ribosomal protein P2A-like [Juglans regia]	1382299964	26	13	77.88		150
157	>XP_018817332.1 PREDICTED: glutamine synthetase nodule isozyme-like [Juglans regia]	7.303e+08	20	15	53.93		149	>XP_018841449.1 PREDICTED: peptidyl-prolyl cis-trans isomerase 1-like [Juglans regia]	2125483859	39	20	55.49		147	>XP_018844174.1 PREDICTED: peptidyl-prolyl cis-trans isomerase FKBP62-like isoform X2 [Juglans regia]						154	>XP_018848375.1 PREDICTED: ribulose bisphosphate carboxylase small chain, chloroplastic-like [Juglans regia]	2.13807e+09	39	23	58.47		150	>XP_018844641.1 PREDICTED: far upstream element-binding protein 1 isoform X2 [Juglans regia]	6.2659e+08	28	21	29.43		156	>XP_018827302.1 PREDICTED: succinate--CoA ligase [ADP-forming] subunit beta, mitochondrial [Juglans regia]	910721506	27	23	53.32		151	>XP_018844519.1 PREDICTED: 60S acidic ribosomal protein P2A-like [Juglans regia]						151
158	>XP_018838095.1 PREDICTED: 3-hydroxyisobutyryl-CoA hydrolase-like protein 3, mitochondrial isoform X1 [Juglans regia]	1.2294e+09	25	19	50		150	>XP_018810128.1 PREDICTED: D-3-phosphoglycerate dehydrogenase 2, chloroplastic-like [Juglans regia]	9.56034e+08	20	16	40.66		148	>XP_018827473.1 PREDICTED: D-3-phosphoglycerate dehydrogenase 1, chloroplastic-like [Juglans regia]	1.00726e+09	23	19	41.21		154	>XP_018848376.1 PREDICTED: ribulose bisphosphate carboxylase small chain, chloroplastic-like [Juglans regia]						151	>XP_018807956.1 PREDICTED: serine hydroxymethyltransferase, mitochondrial-like [Juglans regia]	1.15735e+09	29	22	54.95		157	>XP_018857524.1 PREDICTED: UDP-glucose 4-epimerase GEPI48-like [Juglans regia]	5.43085e+08	20	16	67.24		152	>XP_018829201.1 PREDICTED: eukaryotic translation initiation factor 5A-2 [Juglans regia]	2.11557e+09	45	24	59.37		152
158	>XP_018838098.1 PREDICTED: 3-hydroxyisobutyryl-CoA hydrolase-like protein 3, mitochondrial isoform X4 [Juglans regia]						151	>XP_018844173.1 PREDICTED: peptidyl-prolyl cis-trans isomerase FKBP62-like isoform X1 [Juglans regia]	1.24776e+09	35	25	40.84		149	>XP_018842344.1 PREDICTED: adenylosuccinate synthetase 2, chloroplastic [Juglans regia]	8.53048e+08	21	19	43.72		154	>XP_018855324.1 PREDICTED: ribulose bisphosphate carboxylase small chain, chloroplastic-like [Juglans regia]						152	>XP_018838448.1 PREDICTED: beta-glucosidase 12-like [Juglans regia]	1.14961e+09	28	19	36.65		158	>XP_018838202.1 PREDICTED: acetyl-coenzyme A carboxylase carboxyl transferase subunit alpha, chloroplastic-like [Juglans regia]	4.88727e+08	17	16	27.71		152	>XP_018847195.1 PREDICTED: eukaryotic translation initiation factor 5A-2 [Juglans regia]						153
159	>XP_018828827.1 PREDICTED: eukaryotic translation initiation factor 3 subunit I-like [Juglans regia]	1.35328e+09	34	20	60.43		152	>XP_018851272.1 PREDICTED: leucine-rich repeat receptor protein kinase EMS1-like [Juglans regia]	1.25256e+09	30	17	41.3		150	>XP_018815515.1 PREDICTED: spermidine synthase 1-like [Juglans regia]	1.07151e+09	25	16	59.18		155	>XP_018837325.1 PREDICTED: proteasome subunit alpha type-5 [Juglans regia]	1632623824	24	18	72.15		153	>XP_018833394.1 PREDICTED: NADP-dependent glyceraldehyde-3-phosphate dehydrogenase-like [Juglans regia]	7.82963e+08	22	19	45.36		159	>XP_018841804.1 PREDICTED: 26S protease regulatory subunit 6A homolog [Juglans regia]	8.46294e+08	28	23	55.56		153	>XP_018841383.1 PREDICTED: fructose-bisphosphate aldolase 1, chloroplastic [Juglans regia]	708043357	27	21	37.53		154
160	>XP_018851080.1 PREDICTED: protochlorophyllide reductase, chloroplastic [Juglans regia]	1.01061e+09	31	20	54.27		152	>XP_018855377.1 PREDICTED: leucine-rich repeat receptor-like serine/threonine-protein kinase BAM1 [Juglans regia]						151	>XP_018841051.1 PREDICTED: GTP-binding nuclear protein Ran-3-like [Juglans regia]	3.51092e+09	35	24	75.57		155	>XP_018837326.1 PREDICTED: proteasome subunit alpha type-5 [Juglans regia]						154	>XP_018834149.1 PREDICTED: nascent polypeptide-associated complex subunit beta-like [Juglans regia]	9.86227e+08	15	12	49.04		160	>XP_018829078.1 PREDICTED: uncharacterized protein LOC108997328 [Juglans regia]	1.35658e+09	25	19	50.46		154	>XP_018826868.1 PREDICTED: heat shock 70 kDa protein, mitochondrial [Juglans regia]	6.34024e+08	32	23	38.95		155
161	>XP_018811726.1 PREDICTED: elongation factor Tu, chloroplastic [Juglans regia]	7.42158e+08	24	19	49.69		153	>XP_018822629.1 PREDICTED: malate dehydrogenase, mitochondrial-like [Juglans regia]	1.20265e+09	21	13	37.25		151	>XP_018845935.1 PREDICTED: GTP-binding nuclear protein Ran-3-like [Juglans regia]						156	>XP_018852386.1 PREDICTED: protein SPIRAL1-like 1 [Juglans regia]	1.05062e+09	20	11	99.13		154	>XP_018834150.1 PREDICTED: nascent polypeptide-associated complex subunit beta-like [Juglans regia]						161	>XP_018812677.1 PREDICTED: fructose-bisphosphate aldolase 6, cytosolic-like [Juglans regia]	2.5054e+09	34	21	37.99		155	>XP_018841685.1 PREDICTED: putative invertase inhibitor [Juglans regia]	9.41906e+08	28	19	50		156
162	>XP_018819456.1 PREDICTED: plasminogen activator inhibitor 1 RNA-binding protein-like [Juglans regia]	1.57932e+09	45	21	46.32		154	>XP_018814287.1 PREDICTED: methyl-CpG-binding domain-containing protein 11-like isoform X1 [Juglans regia]	507263222	31	21	51.1		152	>XP_018807246.1 PREDICTED: probable protein disulfide-isomerase A6 [Juglans regia]	1356511682	25	18	54.57		156	>XP_018852387.1 PREDICTED: protein SPIRAL1-like 1 [Juglans regia]						154	>XP_018834937.1 PREDICTED: nascent polypeptide-associated complex subunit beta-like [Juglans regia]						162	>XP_018847273.1 PREDICTED: arginase 1, mitochondrial, partial [Juglans regia]	1.49756e+09	28	17	73.91		156	>XP_018829078.1 PREDICTED: uncharacterized protein LOC108997328 [Juglans regia]	8.24927e+08	20	17	38.58		156
163	>XP_018825329.1 PREDICTED: tetraketide alpha-pyrone reductase 2-like [Juglans regia]	1.06432e+09	28	18	52.65		155	>XP_018860423.1 PREDICTED: guanine nucleotide-binding protein subunit beta-like protein isoform X1 [Juglans regia]	1.3414e+09	32	19	59.82		153	>XP_018830828.1 PREDICTED: probable fructokinase-7 [Juglans regia]	1.34334e+09	25	20	67.63		157	>XP_018824464.1 PREDICTED: ervatamin-B-like [Juglans regia]	1.17272e+09	28	19	47.71		155	>XP_018816762.1 PREDICTED: glutamine synthetase cytosolic isozyme [Juglans regia]	8.24977e+08	21	16	42.7		163	>XP_018837344.1 PREDICTED: glycine-rich protein 23-like [Juglans regia]	5.03146e+08	21	13	51.62		157	>XP_018825590.1 PREDICTED: probable pectinesterase/pectinesterase inhibitor 21 [Juglans regia]	5.45598e+08	21	19	29.81		157
164	>XP_018845797.1 PREDICTED: glycine dehydrogenase (decarboxylating), mitochondrial [Juglans regia]	8.20728e+08	23	21	26.27		155	>XP_018860424.1 PREDICTED: guanine nucleotide-binding protein subunit beta-like protein isoform X2 [Juglans regia]						154	>XP_018831760.1 PREDICTED: 60S ribosomal protein L4-like [Juglans regia]	1.18871e+09	24	20	50.12		158	>XP_018851397.1 PREDICTED: probable nucleoredoxin 1 isoform X1 [Juglans regia]	1.07594e+09	28	20	37.19		156	>XP_018848375.1 PREDICTED: ribulose bisphosphate carboxylase small chain, chloroplastic-like [Juglans regia]	2.22315e+09	35	23	58.47		164	>XP_018834639.1 PREDICTED: enoyl-[acyl-carrier-protein] reductase [NADH], chloroplastic-like [Juglans regia]	8.5923e+08	22	20	51.28		158	>XP_018818478.1 PREDICTED: cysteine proteinase inhibitor 6-like [Juglans regia]	1.1072e+09	30	21	70.28		158
165	>XP_018851852.1 PREDICTED: 5-methyltetrahydropteroyltriglutamate--homocysteine methyltransferase-like [Juglans regia]	8.28372e+08	20	16	21.99		156	>XP_018837325.1 PREDICTED: proteasome subunit alpha type-5 [Juglans regia]	1.6999e+09	31	20	72.15		155	>XP_018838202.1 PREDICTED: acetyl-coenzyme A carboxylase carboxyl transferase subunit alpha, chloroplastic-like [Juglans regia]	9.92583e+08	21	18	30.01		158	>XP_018851398.1 PREDICTED: probable nucleoredoxin 1 isoform X2 [Juglans regia]						156	>XP_018848376.1 PREDICTED: ribulose bisphosphate carboxylase small chain, chloroplastic-like [Juglans regia]						165	>XP_018840085.1 PREDICTED: elongation factor Tu, chloroplastic-like [Juglans regia]	8.17586e+08	26	19	43.7		159	>XP_018858042.1 PREDICTED: oxygen-evolving enhancer protein 3-2, chloroplastic-like [Juglans regia]	2.55631e+09	32	16	39.48		158
166	>XP_018860423.1 PREDICTED: guanine nucleotide-binding protein subunit beta-like protein isoform X1 [Juglans regia]	1.18977e+09	28	18	63.5		156	>XP_018837326.1 PREDICTED: proteasome subunit alpha type-5 [Juglans regia]						156	>XP_018824948.1 PREDICTED: probable cinnamyl alcohol dehydrogenase 9 [Juglans regia]	1.19905e+09	20	15	44.85		159	>XP_018831891.1 PREDICTED: enolase-like, partial [Juglans regia]	1.53855e+09	29	15	37.95		156	>XP_018855324.1 PREDICTED: ribulose bisphosphate carboxylase small chain, chloroplastic-like [Juglans regia]						166	>XP_018826687.1 PREDICTED: glucose-6-phosphate isomerase, cytosolic [Juglans regia]	8.92936e+08	21	18	46.15		160	>XP_018856906.1 PREDICTED: endochitinase 2-like [Juglans regia]	1.37522e+09	26	17	47.48		159
166	>XP_018860424.1 PREDICTED: guanine nucleotide-binding protein subunit beta-like protein isoform X2 [Juglans regia]						157	>XP_018858088.1 PREDICTED: pyruvate kinase, cytosolic isozyme-like [Juglans regia]	1293398285	29	26	49.22		157	>XP_018819183.1 PREDICTED: ubiquitin-activating enzyme E1 1-like [Juglans regia]	8.40596e+08	22	20	21.58		160	>XP_018835529.1 PREDICTED: endochitinase-like [Juglans regia]	8.57573e+08	17	12	35.15		157	>XP_018845862.1 PREDICTED: staphylococcal nuclease domain-containing protein 1-like [Juglans regia]	7.72247e+08	27	22	27.31		167	>XP_018819660.1 PREDICTED: chlorophyll a-b binding protein of LHCII type 1-like [Juglans regia]	1.63517e+09	19	13	64.01		161	>XP_018811694.1 PREDICTED: copper transport protein ATX1-like [Juglans regia]	7.80218e+08	22	17	85.09		159
167	>XP_018837266.1 PREDICTED: T-complex protein 1 subunit gamma isoform X1 [Juglans regia]	9.53591e+08	26	23	47.4		157	>XP_018858157.1 PREDICTED: pyruvate kinase, cytosolic isozyme-like [Juglans regia]						158	>XP_018828576.1 PREDICTED: 26S protease regulatory subunit 6B homolog [Juglans regia]	1.47355e+09	26	20	52.98		161	>XP_018831593.1 PREDICTED: aldehyde dehydrogenase family 2 member B4, mitochondrial isoform X1 [Juglans regia]	5.43833e+08	17	16	40.15		158	>XP_018819460.1 PREDICTED: beta-galactosidase 6-like [Juglans regia]	7.38906e+08	16	13	60.57		167	>XP_018819661.1 PREDICTED: chlorophyll a-b binding protein of LHCII type 1-like [Juglans regia]						162	>XP_018813439.1 PREDICTED: heat shock 70 kDa protein, mitochondrial-like [Juglans regia]	4.19122e+08	20	19	30.25		160
168	>XP_018843285.1 PREDICTED: mitochondrial-processing peptidase subunit alpha-like [Juglans regia]	1.21288e+09	25	21	47.13		158	>XP_018859242.1 PREDICTED: flowering locus K homology domain-like [Juglans regia]	8.40037e+08	24	16	36.23		159	>XP_018814613.1 PREDICTED: probable mitochondrial-processing peptidase subunit beta, mitochondrial isoform X1 [Juglans regia]	1.16968e+09	25	20	40.75		161	>XP_018831594.1 PREDICTED: aldehyde dehydrogenase family 2 member B4, mitochondrial isoform X2 [Juglans regia]						159	>XP_018841783.1 PREDICTED: serine--tRNA ligase-like isoform X1 [Juglans regia]	5.82421e+08	23	19	46.17		167	>XP_018819675.1 PREDICTED: chlorophyll a-b binding protein of LHCII type 1-like [Juglans regia]						163	>XP_018844065.1 PREDICTED: serine hydroxymethyltransferase 4 [Juglans regia]	5.07607e+08	18	14	40.13		161
169	>XP_018830217.1 PREDICTED: oxygen-evolving enhancer protein 1, chloroplastic-like [Juglans regia]	1.47483e+09	21	14	35.95		159	>XP_018845797.1 PREDICTED: glycine dehydrogenase (decarboxylating), mitochondrial [Juglans regia]	5.72727e+08	17	17	26.36		160	>XP_018818583.1 PREDICTED: nascent polypeptide-associated complex subunit alpha-like protein 1 [Juglans regia]	1310396172	24	15	56.16		162	>XP_018850841.1 PREDICTED: apoptotic chromatin condensation inducer in the nucleus-like isoform X1 [Juglans regia]	373809740	17	17	27.61		159	>XP_018841784.1 PREDICTED: serine--tRNA ligase-like isoform X2 [Juglans regia]						167	>XP_018819730.1 PREDICTED: chlorophyll a-b binding protein of LHCII type 1-like [Juglans regia]						164	>XP_018814287.1 PREDICTED: methyl-CpG-binding domain-containing protein 11-like isoform X1 [Juglans regia]	3.5711e+08	22	16	49.21		162
170	>XP_018807661.1 PREDICTED: malate dehydrogenase [Juglans regia]	4.11024e+09	40	23	35.84		160	>XP_018812048.1 PREDICTED: T-complex protein 1 subunit beta [Juglans regia]	753960078	24	20	50.47		161	>XP_018835046.1 PREDICTED: proteasome subunit alpha type-6 isoform X1 [Juglans regia]	2.04954e+09	24	17	70.73		162	>XP_018850843.1 PREDICTED: apoptotic chromatin condensation inducer in the nucleus-like isoform X3 [Juglans regia]						160	>XP_018848041.1 PREDICTED: hsp70-Hsp90 organizing protein 3-like [Juglans regia]	7.79257e+08	21	20	42.88		168	>XP_018841290.1 PREDICTED: proteasome subunit alpha type-5-like isoform X2 [Juglans regia]	9.53075e+08	20	15	68.35		165	>XP_018829633.1 PREDICTED: proteasome subunit alpha type-7 [Juglans regia]	5.90612e+08	15	13	47.39		163
171	>XP_018847875.1 PREDICTED: 26S protease regulatory subunit 8 homolog A-like isoform X2 [Juglans regia]	6.85894e+08	30	21	60		161	>XP_018811694.1 PREDICTED: copper transport protein ATX1-like [Juglans regia]	9.19759e+08	23	15	85.09		161	>XP_018835047.1 PREDICTED: proteasome subunit alpha type-6 isoform X2 [Juglans regia]						163	>XP_018812753.1 PREDICTED: glucose-6-phosphate isomerase 1, chloroplastic [Juglans regia]	6.56803e+08	25	20	39.84		161	>XP_018827473.1 PREDICTED: D-3-phosphoglycerate dehydrogenase 1, chloroplastic-like [Juglans regia]	7.2677e+08	23	21	45.39		168	>XP_018859060.1 PREDICTED: proteasome subunit alpha type-5-like [Juglans regia]						166	>XP_018809532.1 PREDICTED: glyceraldehyde-3-phosphate dehydrogenase, cytosolic [Juglans regia]	1.37707e+09	33	20	34.02		163
172	>XP_018816636.1 PREDICTED: NADH dehydrogenase [ubiquinone] iron-sulfur protein 1, mitochondrial [Juglans regia]	6.75284e+08	22	19	30.16		162	>XP_018845963.1 PREDICTED: elongation factor Tu, mitochondrial-like [Juglans regia]	1.03191e+09	25	22	52.9		162	>XP_018819660.1 PREDICTED: chlorophyll a-b binding protein of LHCII type 1-like [Juglans regia]	1.79862e+09	20	13	64.01		164	>XP_018833394.1 PREDICTED: NADP-dependent glyceraldehyde-3-phosphate dehydrogenase-like [Juglans regia]	6.66576e+08	19	16	41.13		162	>XP_018839618.1 PREDICTED: glucan endo-1,3-beta-glucosidase, basic isoform-like [Juglans regia]	1.06494e+09	21	14	54.62		169	>XP_018835166.1 PREDICTED: uncharacterized protein LOC109002047 [Juglans regia]	2.20659e+09	37	24	68.75		167	>XP_018824548.1 PREDICTED: plasma membrane-associated cation-binding protein 1-like [Juglans regia]	1.56949e+09	45	28	57.21		164
173	>XP_018835940.1 PREDICTED: mitochondrial outer membrane protein porin of 34 kDa-like [Juglans regia]	4.43657e+09	64	22	43.84		162	>XP_018847441.1 PREDICTED: elongation factor Tu, mitochondrial [Juglans regia]						162	>XP_018819661.1 PREDICTED: chlorophyll a-b binding protein of LHCII type 1-like [Juglans regia]						165	>XP_018812043.1 PREDICTED: large proline-rich protein BAG6-like isoform X1 [Juglans regia]	4.37871e+08	15	13	21.71		163	>XP_018841632.1 PREDICTED: uncharacterized protein LOC109006717 [Juglans regia]	1.28301e+09	24	17	42.14		170	>XP_018836262.1 PREDICTED: pyrophosphate--fructose 6-phosphate 1-phosphotransferase subunit beta-like [Juglans regia]	7.54356e+08	20	16	43.97		168	>XP_018815501.1 PREDICTED: MLP-like protein 423 [Juglans regia]	4.00892e+09	61	29	76.32		165
174	>XP_018850578.1 PREDICTED: protein IN2-1 homolog B-like [Juglans regia]	1.56381e+09	26	15	58.95		162	>XP_018847444.1 PREDICTED: elongation factor Tu, mitochondrial-like [Juglans regia]						162	>XP_018819675.1 PREDICTED: chlorophyll a-b binding protein of LHCII type 1-like [Juglans regia]						165	>XP_018812044.1 PREDICTED: large proline-rich protein BAG6-like isoform X2 [Juglans regia]						164	>XP_018835166.1 PREDICTED: uncharacterized protein LOC109002047 [Juglans regia]	2.60941e+09	40	23	68.75		171	>XP_018811967.1 PREDICTED: probable aldo-keto reductase 1 [Juglans regia]	8.0858e+08	18	17	67.73		169	>XP_018844063.1 PREDICTED: adenosylhomocysteinase-like [Juglans regia]	7.19051e+08	21	20	40.82		165
175	>XP_018807997.1 PREDICTED: glyceraldehyde-3-phosphate dehydrogenase, cytosolic-like [Juglans regia]	4.92066e+09	45	25	32.26		163	>XP_018833394.1 PREDICTED: NADP-dependent glyceraldehyde-3-phosphate dehydrogenase-like [Juglans regia]	7.5344e+08	22	20	46.37		162	>XP_018819730.1 PREDICTED: chlorophyll a-b binding protein of LHCII type 1-like [Juglans regia]						166	>XP_018824948.1 PREDICTED: probable cinnamyl alcohol dehydrogenase 9 [Juglans regia]	8.91695e+08	22	17	49.02		165	>XP_018839769.1 PREDICTED: monodehydroascorbate reductase, seedling isozyme-like [Juglans regia]	1.45319e+09	31	23	46.08		172	>XP_018823876.1 PREDICTED: glycine-rich protein 2-like [Juglans regia]	2.45175e+09	30	14	51.72		170	>XP_018832824.1 PREDICTED: stress-response A/B barrel domain-containing protein UP3-like [Juglans regia]	8.00437e+08	23	17	80.36		165
176	>XP_018847273.1 PREDICTED: arginase 1, mitochondrial, partial [Juglans regia]	1.43652e+09	23	15	73.91		164	>XP_018829628.1 PREDICTED: malate dehydrogenase, glyoxysomal [Juglans regia]	7.76596e+08	19	16	63.48		163	>XP_018838988.1 PREDICTED: alpha-1,4-glucan-protein synthase [UDP-forming] 2-like [Juglans regia]	1.49272e+09	19	17	51.96		167	>XP_018848789.1 PREDICTED: peroxiredoxin-2B [Juglans regia]	2.12928e+09	40	21	80.25		166	>XP_018846377.1 PREDICTED: glucose-6-phosphate 1-dehydrogenase, cytoplasmic isoform-like isoform X1 [Juglans regia]	7.99278e+08	22	19	42.97		173	>XP_018827473.1 PREDICTED: D-3-phosphoglycerate dehydrogenase 1, chloroplastic-like [Juglans regia]	8.33064e+08	23	20	44.56		171	>XP_018839618.1 PREDICTED: glucan endo-1,3-beta-glucosidase, basic isoform-like [Juglans regia]	7.6682e+08	26	17	41.62		166
177	>XP_018849809.1 PREDICTED: aminomethyltransferase, mitochondrial-like [Juglans regia]	7.37682e+08	20	16	51.72		165	>XP_018815515.1 PREDICTED: spermidine synthase 1-like [Juglans regia]	6.72996e+08	23	18	63.27		164	>XP_018833394.1 PREDICTED: NADP-dependent glyceraldehyde-3-phosphate dehydrogenase-like [Juglans regia]	1.07025e+09	25	22	49.4		168	>XP_018815515.1 PREDICTED: spermidine synthase 1-like [Juglans regia]	7.24672e+08	20	14	56.27		166	>XP_018846378.1 PREDICTED: glucose-6-phosphate 1-dehydrogenase, cytoplasmic isoform-like isoform X1 [Juglans regia]						174	>XP_018814251.1 PREDICTED: dihydrolipoyl dehydrogenase 1, mitochondrial [Juglans regia]	1.28129e+09	34	24	49.41		172	>XP_018826287.1 PREDICTED: barwin-like [Juglans regia]	5.47553e+08	23	15	42.19		167
177	>XP_018849810.1 PREDICTED: aminomethyltransferase, mitochondrial-like [Juglans regia]						166	>XP_018837851.1 PREDICTED: phosphoglucomutase, cytoplasmic [Juglans regia]	8.22885e+08	27	20	48.2		165	>XP_018824212.1 PREDICTED: proteasome subunit alpha type-4 [Juglans regia]	1.01768e+09	21	17	78.4		169	>XP_018835062.1 PREDICTED: heat shock 70 kDa protein 17 [Juglans regia]	6.83292e+08	20	20	25.73		166	>XP_018846379.1 PREDICTED: glucose-6-phosphate 1-dehydrogenase, cytoplasmic isoform-like isoform X1 [Juglans regia]						174	>XP_018814252.1 PREDICTED: dihydrolipoyl dehydrogenase 1, mitochondrial [Juglans regia]						173	>XP_018826002.1 PREDICTED: endo-1,3;1,4-beta-D-glucanase isoform X2 [Juglans regia]	6.24765e+08	16	13	64.85		168
178	>XP_018858232.1 PREDICTED: probable L-ascorbate peroxidase 6, chloroplastic [Juglans regia]	1.56046e+09	30	19	55.15		167	>XP_018812438.1 PREDICTED: far upstream element-binding protein 2-like isoform X2 [Juglans regia]	8.18269e+08	24	19	30.63		166	>XP_018829538.1 PREDICTED: pyrophosphate--fructose 6-phosphate 1-phosphotransferase subunit beta [Juglans regia]	1.38521e+09	17	16	41.37		170	>XP_018812677.1 PREDICTED: fructose-bisphosphate aldolase 6, cytosolic-like [Juglans regia]	3.22509e+09	42	23	37.99		166	>XP_018846380.1 PREDICTED: glucose-6-phosphate 1-dehydrogenase, cytoplasmic isoform-like isoform X2 [Juglans regia]						174	>XP_018814253.1 PREDICTED: dihydrolipoyl dehydrogenase 1, mitochondrial [Juglans regia]						174	>XP_018808241.1 PREDICTED: EG45-like domain containing protein [Juglans regia]	3.55296e+09	58	17	40.6		169
179	>XP_018844363.1 PREDICTED: RNA-binding protein CP29B, chloroplastic-like [Juglans regia]	2502755221	41	22	66.43		168	>XP_018819456.1 PREDICTED: plasminogen activator inhibitor 1 RNA-binding protein-like [Juglans regia]	1.61863e+09	48	21	46.32		167	>XP_018815032.1 PREDICTED: dihydrolipoyllysine-residue acetyltransferase component 5 of pyruvate dehydrogenase complex, chloroplastic [Juglans regia]	1.30012e+09	25	20	40.13		171	>XP_018854827.1 PREDICTED: glycine-rich RNA-binding protein 7-like [Juglans regia]	1.98917e+09	34	20	61.45		167	>XP_018838202.1 PREDICTED: acetyl-coenzyme A carboxylase carboxyl transferase subunit alpha, chloroplastic-like [Juglans regia]	6.09524e+08	19	17	28.86		175	>XP_018840355.1 PREDICTED: glyceraldehyde-3-phosphate dehydrogenase GAPCP2, chloroplastic-like isoform X2 [Juglans regia]	906294108	23	18	42.59		175	>XP_018838257.1 PREDICTED: thioredoxin-like protein Clot [Juglans regia]	4.14403e+08	18	14	78.03		169
180	>XP_018807918.1 PREDICTED: glycine-rich cell wall structural protein-like [Juglans regia]	7.72207e+08	24	18	40.09		169	>XP_018854827.1 PREDICTED: glycine-rich RNA-binding protein 7-like [Juglans regia]	2.59251e+09	36	18	57.23		168	>XP_018818014.1 PREDICTED: eukaryotic translation initiation factor 3 subunit I-like [Juglans regia]	1.57544e+09	34	23	64.11		172	>XP_018814613.1 PREDICTED: probable mitochondrial-processing peptidase subunit beta, mitochondrial isoform X1 [Juglans regia]	1.10014e+09	28	20	40.75		168	>XP_018837344.1 PREDICTED: glycine-rich protein 23-like [Juglans regia]	4.99692e+08	19	13	51.62		175	>XP_018840356.1 PREDICTED: glyceraldehyde-3-phosphate dehydrogenase GAPCP2, chloroplastic-like isoform X3 [Juglans regia]						176	>XP_018827302.1 PREDICTED: succinate--CoA ligase [ADP-forming] subunit beta, mitochondrial [Juglans regia]	6.63301e+08	22	20	50.47		169
181	>XP_018811449.1 PREDICTED: UTP--glucose-1-phosphate uridylyltransferase [Juglans regia]	7.78445e+08	20	16	46.32		170	>XP_018827302.1 PREDICTED: succinate--CoA ligase [ADP-forming] subunit beta, mitochondrial [Juglans regia]	9.80004e+08	28	24	49.29		169	>XP_018815316.1 PREDICTED: coatomer subunit alpha-1 [Juglans regia]	7.22506e+08	23	22	19.54		173	>XP_018836595.1 PREDICTED: chaperone protein ClpC, chloroplastic [Juglans regia]	7.81219e+08	23	21	25.76		169	>XP_018837333.1 PREDICTED: phosphoglycerate kinase, cytosolic [Juglans regia]	1.41683e+09	28	19	48.77		176	>XP_018848375.1 PREDICTED: ribulose bisphosphate carboxylase small chain, chloroplastic-like [Juglans regia]	2.68983e+09	39	21	58.47		177	>XP_018849554.1 PREDICTED: prohibitin-1, mitochondrial isoform X1 [Juglans regia]	334443053	22	17	52.86		169
182	>XP_018809324.1 PREDICTED: alpha-1,4-glucan-protein synthase [UDP-forming] 2-like isoform X1 [Juglans regia]	8.59369e+08	18	17	53.21		171	>XP_018823791.1 PREDICTED: triosephosphate isomerase, chloroplastic [Juglans regia]	1.39624e+09	25	16	45.51		170	>XP_018811726.1 PREDICTED: elongation factor Tu, chloroplastic [Juglans regia]	1.05348e+09	25	17	40.9		174	>XP_018825127.1 PREDICTED: plasminogen activator inhibitor 1 RNA-binding protein [Juglans regia]	9.80338e+08	38	24	50.83		170	>XP_018819958.1 PREDICTED: malate dehydrogenase, glyoxysomal-like [Juglans regia]	9.67801e+08	18	16	58.99		176	>XP_018848376.1 PREDICTED: ribulose bisphosphate carboxylase small chain, chloroplastic-like [Juglans regia]						177	>XP_018849555.1 PREDICTED: prohibitin-1, mitochondrial isoform X2 [Juglans regia]						170
182	>XP_018809325.1 PREDICTED: UDP-arabinopyranose mutase 1-like isoform X2 [Juglans regia]						172	>XP_018845399.1 PREDICTED: inositol-3-phosphate synthase-like [Juglans regia]	8.22347e+08	18	15	39.61		171	>XP_018845797.1 PREDICTED: glycine dehydrogenase (decarboxylating), mitochondrial [Juglans regia]	1.04958e+09	22	20	26.07		175	>XP_018814384.1 PREDICTED: non-specific lipid-transfer protein 1-like [Juglans regia]	7.97626e+09	66	20	55.46		171	>XP_018835940.1 PREDICTED: mitochondrial outer membrane protein porin of 34 kDa-like [Juglans regia]	2.7867e+09	49	21	43.84		176	>XP_018855324.1 PREDICTED: ribulose bisphosphate carboxylase small chain, chloroplastic-like [Juglans regia]						178	>XP_018844827.1 PREDICTED: adenosine kinase 2-like [Juglans regia]	6.93252e+08	18	13	43.11		170
183	>XP_018832881.1 PREDICTED: staphylococcal nuclease domain-containing protein 1-like [Juglans regia]	6.01422e+08	24	20	22.91		173	>XP_018814613.1 PREDICTED: probable mitochondrial-processing peptidase subunit beta, mitochondrial isoform X1 [Juglans regia]	8.64035e+08	25	22	42.26		172	>XP_018836411.1 PREDICTED: catalase isozyme 1 [Juglans regia]	1.76441e+09	21	15	41.06		176	>XP_018831026.1 PREDICTED: glutamate dehydrogenase A [Juglans regia]	1005715253	23	19	40.63		172	>XP_018837465.1 PREDICTED: uncharacterized protein At5g48480-like [Juglans regia]	1.87908e+09	29	18	75.76		177	>XP_018831659.1 PREDICTED: betaine aldehyde dehydrogenase 1, chloroplastic [Juglans regia]	7.06736e+08	17	14	46.72		179	>XP_018854129.1 PREDICTED: malate dehydrogenase-like isoform X1 [Juglans regia]	4.09478e+08	19	17	40.38		170
183	>XP_018832889.1 PREDICTED: staphylococcal nuclease domain-containing protein 1-like [Juglans regia]						174	>XP_018816304.1 PREDICTED: probable protein disulfide-isomerase A6 [Juglans regia]	1.2313e+09	29	19	52.22		173	>XP_018858088.1 PREDICTED: pyruvate kinase, cytosolic isozyme-like [Juglans regia]	1.3882e+09	25	22	50.59		177	>XP_018841449.1 PREDICTED: peptidyl-prolyl cis-trans isomerase 1-like [Juglans regia]	2.54815e+09	40	17	55.49		173	>XP_018852386.1 PREDICTED: protein SPIRAL1-like 1 [Juglans regia]	609784226	17	11	99.13		178	>XP_018842979.1 PREDICTED: probable chalcone--flavonone isomerase 3 [Juglans regia]	1.50122e+09	19	13	62.86		180	>XP_018811448.1 PREDICTED: isocitrate dehydrogenase [NADP]-like [Juglans regia]	6.53429e+08	25	19	44.28		171
184	>XP_018837477.1 PREDICTED: T-complex protein 1 subunit eta isoform X1 [Juglans regia]	7.44612e+08	21	19	41.81		175	>XP_018828827.1 PREDICTED: eukaryotic translation initiation factor 3 subunit I-like [Juglans regia]	1020302583	31	19	60.43		173	>XP_018858157.1 PREDICTED: pyruvate kinase, cytosolic isozyme-like [Juglans regia]						178	>XP_018821522.1 PREDICTED: uncharacterized protein LOC108991649 [Juglans regia]	6.48791e+08	21	17	30.46		173	>XP_018852387.1 PREDICTED: protein SPIRAL1-like 1 [Juglans regia]						179	>XP_018823302.1 PREDICTED: osmotin-like protein isoform X1 [Juglans regia]	1.03614e+09	31	15	46.39		181	>XP_018860059.1 PREDICTED: probable pectinesterase/pectinesterase inhibitor 51 [Juglans regia]	9.34096e+08	18	14	23.65		172
185	>XP_018854827.1 PREDICTED: glycine-rich RNA-binding protein 7-like [Juglans regia]	2.95717e+09	35	18	61.45		176	>XP_018817256.1 PREDICTED: chalcone synthase 1 [Juglans regia]	1.40764e+09	24	19	49.1		174	>XP_018856789.1 PREDICTED: transketolase, chloroplastic-like [Juglans regia]	1.18305e+09	21	15	18.4		179	>XP_018837988.1 PREDICTED: glutathione reductase, cytosolic-like [Juglans regia]	7.68544e+08	22	17	45.56		174	>XP_018812043.1 PREDICTED: large proline-rich protein BAG6-like isoform X1 [Juglans regia]	3.52059e+08	15	13	21.27		180	>XP_018831026.1 PREDICTED: glutamate dehydrogenase A [Juglans regia]	8.96784e+08	27	20	46.96		182	>XP_018835046.1 PREDICTED: proteasome subunit alpha type-6 isoform X1 [Juglans regia]	7.73783e+08	23	18	57.72		172
186	>XP_018829229.1 PREDICTED: glycine--tRNA ligase, mitochondrial 1-like [Juglans regia]	8.10341e+08	26	23	33.06		177	>XP_018807918.1 PREDICTED: glycine-rich cell wall structural protein-like [Juglans regia]	7.19627e+08	22	18	36.12		175	>XP_018845862.1 PREDICTED: staphylococcal nuclease domain-containing protein 1-like [Juglans regia]	1.0254e+09	27	24	25.63		179	>XP_018837989.1 PREDICTED: glutathione reductase, cytosolic-like [Juglans regia]						174	>XP_018812044.1 PREDICTED: large proline-rich protein BAG6-like isoform X2 [Juglans regia]						181	>XP_018841811.1 PREDICTED: aconitate hydratase, cytoplasmic isoform X1 [Juglans regia]	9.28152e+08	28	21	24.98		182	>XP_018835047.1 PREDICTED: proteasome subunit alpha type-6 isoform X2 [Juglans regia]						173
187	>XP_018812437.1 PREDICTED: far upstream element-binding protein 1-like isoform X1 [Juglans regia]	5.16175e+08	20	16	27.03		178	>XP_018848375.1 PREDICTED: ribulose bisphosphate carboxylase small chain, chloroplastic-like [Juglans regia]	1.77998e+09	36	23	57.92		176	>XP_018826449.1 PREDICTED: succinate dehydrogenase [ubiquinone] flavoprotein subunit 1, mitochondrial [Juglans regia]	6.51809e+08	21	17	36.32		180	>XP_018815343.1 PREDICTED: type III polyketide synthase B-like [Juglans regia]	1.20943e+09	23	14	34.61		175	>XP_018845963.1 PREDICTED: elongation factor Tu, mitochondrial-like [Juglans regia]	9.16835e+08	23	19	44.87		182	>XP_018838281.1 PREDICTED: V-type proton ATPase catalytic subunit A [Juglans regia]	7.24244e+08	23	20	38.84		183	>XP_018843515.1 PREDICTED: UMP-CMP kinase 3-like [Juglans regia]	8.05518e+08	25	18	69.23		174
188	>XP_018819117.1 PREDICTED: pyruvate dehydrogenase E1 component subunit alpha-1, mitochondrial-like [Juglans regia]	1.17223e+09	24	21	53.25		178	>XP_018848376.1 PREDICTED: ribulose bisphosphate carboxylase small chain, chloroplastic-like [Juglans regia]						177	>XP_018857270.1 PREDICTED: magnesium-chelatase subunit ChlI, chloroplastic [Juglans regia]	1.15411e+09	21	16	43.26		181	>XP_018830217.1 PREDICTED: oxygen-evolving enhancer protein 1, chloroplastic-like [Juglans regia]	8.97988e+08	16	13	35.95		175	>XP_018847441.1 PREDICTED: elongation factor Tu, mitochondrial [Juglans regia]						183	>XP_018807956.1 PREDICTED: serine hydroxymethyltransferase, mitochondrial-like [Juglans regia]	9.80996e+08	27	20	47.38		184	>XP_018844175.1 PREDICTED: peptidyl-prolyl cis-trans isomerase FKBP15-1 [Juglans regia]	7.78185e+08	26	13	61.29		174
189	>XP_018848539.1 PREDICTED: adenosylhomocysteinase [Juglans regia]	9.77765e+08	22	19	55.67		178	>XP_018855324.1 PREDICTED: ribulose bisphosphate carboxylase small chain, chloroplastic-like [Juglans regia]						177	>XP_018857271.1 PREDICTED: magnesium-chelatase subunit ChlI, chloroplastic [Juglans regia]						182	>XP_018838095.1 PREDICTED: 3-hydroxyisobutyryl-CoA hydrolase-like protein 3, mitochondrial isoform X1 [Juglans regia]	6.82069e+08	18	15	45.35		175	>XP_018847444.1 PREDICTED: elongation factor Tu, mitochondrial-like [Juglans regia]						184	>XP_018839113.1 PREDICTED: aldo-keto reductase family 4 member C9-like [Juglans regia]	1.13952e+09	27	20	75.56		185	>XP_018825777.1 PREDICTED: major allergen Pru av 1-like [Juglans regia]	1.01567e+09	28	19	71.25		175
190	>XP_018807586.1 PREDICTED: protein MOTHER of FT and TFL1-like [Juglans regia]	1.75106e+09	39	20	70.15		179	>XP_018831891.1 PREDICTED: enolase-like, partial [Juglans regia]	2.10111e+09	30	15	37.95		178	>XP_018816821.1 PREDICTED: 2-hydroxyacyl-CoA lyase [Juglans regia]	9.93141e+08	21	17	40.31		182	>XP_018838098.1 PREDICTED: 3-hydroxyisobutyryl-CoA hydrolase-like protein 3, mitochondrial isoform X4 [Juglans regia]						176	>XP_018848789.1 PREDICTED: peroxiredoxin-2B [Juglans regia]	2.32735e+09	42	21	80.25		184	>XP_018839114.1 PREDICTED: aldo-keto reductase family 4 member C9-like [Juglans regia]						186	>XP_018841018.1 PREDICTED: NADH-cytochrome b5 reductase-like protein [Juglans regia]	7.32554e+08	26	21	47.56		176
191	>XP_018841018.1 PREDICTED: NADH-cytochrome b5 reductase-like protein [Juglans regia]	1.69699e+09	28	18	53.96		180	>XP_018811146.1 PREDICTED: serine--tRNA ligase-like [Juglans regia]	1.0967e+09	29	21	55.26		179	>XP_018837325.1 PREDICTED: proteasome subunit alpha type-5 [Juglans regia]	1.14736e+09	23	17	68.35		183	>XP_018835940.1 PREDICTED: mitochondrial outer membrane protein porin of 34 kDa-like [Juglans regia]	3.12995e+09	49	20	43.84		177	>XP_018812582.1 PREDICTED: 40S ribosomal protein S8-like [Juglans regia]	8.20095e+08	18	14	53.33		185	>XP_018819149.1 PREDICTED: glutathione S-transferase U17-like [Juglans regia]	1586509310	33	18	54.94		187	>XP_018819456.1 PREDICTED: plasminogen activator inhibitor 1 RNA-binding protein-like [Juglans regia]	6.88069e+08	30	19	38.69		177
192	>XP_018845963.1 PREDICTED: elongation factor Tu, mitochondrial-like [Juglans regia]	8.35904e+08	19	17	44.2		181	>XP_018841608.1 PREDICTED: glyceraldehyde-3-phosphate dehydrogenase A, chloroplastic-like [Juglans regia]	1.1777e+09	29	20	44.66		179	>XP_018837326.1 PREDICTED: proteasome subunit alpha type-5 [Juglans regia]						184	>XP_018839618.1 PREDICTED: glucan endo-1,3-beta-glucosidase, basic isoform-like [Juglans regia]	1.01496e+09	21	13	46.24		177	>XP_018812589.1 PREDICTED: 40S ribosomal protein S8-like [Juglans regia]						186	>XP_018835046.1 PREDICTED: proteasome subunit alpha type-6 isoform X1 [Juglans regia]	1.24336e+09	26	18	73.58		188	>XP_018852386.1 PREDICTED: protein SPIRAL1-like 1 [Juglans regia]	5.23033e+08	16	10	99.13		177
192	>XP_018847441.1 PREDICTED: elongation factor Tu, mitochondrial [Juglans regia]						182	>XP_018839618.1 PREDICTED: glucan endo-1,3-beta-glucosidase, basic isoform-like [Juglans regia]	9.63836e+08	25	15	41.62		180	>XP_018812582.1 PREDICTED: 40S ribosomal protein S8-like [Juglans regia]	1.14713e+09	21	13	48		185	>XP_018828827.1 PREDICTED: eukaryotic translation initiation factor 3 subunit I-like [Juglans regia]	9.99823e+08	22	16	54.29		178	>XP_018836195.1 PREDICTED: pyruvate kinase 1, cytosolic-like [Juglans regia]	1041643463	21	19	42.88		186	>XP_018835047.1 PREDICTED: proteasome subunit alpha type-6 isoform X2 [Juglans regia]						188	>XP_018852387.1 PREDICTED: protein SPIRAL1-like 1 [Juglans regia]						177
192	>XP_018847444.1 PREDICTED: elongation factor Tu, mitochondrial-like [Juglans regia]						183	>XP_018829196.1 PREDICTED: calnexin homolog [Juglans regia]	5.01992e+08	27	19	36.25		180	>XP_018812589.1 PREDICTED: 40S ribosomal protein S8-like [Juglans regia]						186	>XP_018834149.1 PREDICTED: nascent polypeptide-associated complex subunit beta-like [Juglans regia]	9.77841e+08	13	10	49.04		179	>XP_018836071.1 PREDICTED: uncharacterized protein At2g37660, chloroplastic-like [Juglans regia]	9.556e+08	21	16	67.06		187	>XP_018837988.1 PREDICTED: glutathione reductase, cytosolic-like [Juglans regia]	8.54365e+08	25	18	48.79		189	>XP_018847365.1 PREDICTED: probable polygalacturonase [Juglans regia]	8.81696e+08	30	18	23.43		178
193	>XP_018820323.1 PREDICTED: 26S proteasome regulatory subunit 4 homolog B [Juglans regia]	1.13669e+09	28	19	46.86		184	>XP_018858232.1 PREDICTED: probable L-ascorbate peroxidase 6, chloroplastic [Juglans regia]	1.38926e+09	30	17	52.09		181	>XP_018823302.1 PREDICTED: osmotin-like protein isoform X1 [Juglans regia]	1.16214e+09	25	14	49.81		186	>XP_018834150.1 PREDICTED: nascent polypeptide-associated complex subunit beta-like [Juglans regia]						180	>XP_018827302.1 PREDICTED: succinate--CoA ligase [ADP-forming] subunit beta, mitochondrial [Juglans regia]	1.00539e+09	28	22	53.08		187	>XP_018837989.1 PREDICTED: glutathione reductase, cytosolic-like [Juglans regia]						190	>XP_018841289.1 PREDICTED: proteasome subunit alpha type-5-like isoform X1 [Juglans regia]	1.98919e+09	22	13	42.18		179
193	>XP_018858352.1 PREDICTED: 26S proteasome regulatory subunit 4 homolog B [Juglans regia]						185	>XP_018850578.1 PREDICTED: protein IN2-1 homolog B-like [Juglans regia]	1.3544e+09	24	15	57.1		182	>XP_018830113.1 PREDICTED: glutamate-1-semialdehyde 2,1-aminomutase 2, chloroplastic [Juglans regia]	7.98491e+08	20	15	36.9		186	>XP_018834937.1 PREDICTED: nascent polypeptide-associated complex subunit beta-like [Juglans regia]						181	>XP_018823302.1 PREDICTED: osmotin-like protein isoform X1 [Juglans regia]	7.48656e+08	25	13	46.39		188	>XP_018845862.1 PREDICTED: staphylococcal nuclease domain-containing protein 1-like [Juglans regia]	6.40692e+08	24	21	24.37		190	>XP_018841290.1 PREDICTED: proteasome subunit alpha type-5-like isoform X2 [Juglans regia]						180
194	>XP_018858088.1 PREDICTED: pyruvate kinase, cytosolic isozyme-like [Juglans regia]	1.10543e+09	28	23	45.69		186	>XP_018852010.1 PREDICTED: phosphoserine aminotransferase 1, chloroplastic-like [Juglans regia]	1.14981e+09	23	15	41.37		183	>XP_018847735.1 PREDICTED: xyloglucan endotransglucosylase/hydrolase protein 2-like [Juglans regia]	1897059208	31	18	48.16		187	>XP_018814537.1 PREDICTED: triosephosphate isomerase, cytosolic [Juglans regia]	1.12434e+09	21	14	59.84		182	>XP_018835689.1 PREDICTED: 26S protease regulatory subunit 6B homolog [Juglans regia]	1.08871e+09	25	19	46.54		189	>XP_018819460.1 PREDICTED: beta-galactosidase 6-like [Juglans regia]	5.12384e+08	14	11	57.71		190	>XP_018859060.1 PREDICTED: proteasome subunit alpha type-5-like [Juglans regia]						181
194	>XP_018858157.1 PREDICTED: pyruvate kinase, cytosolic isozyme-like [Juglans regia]						187	>XP_018816762.1 PREDICTED: glutamine synthetase cytosolic isozyme [Juglans regia]	6.53295e+08	20	15	50		184	>XP_018819149.1 PREDICTED: glutathione S-transferase U17-like [Juglans regia]	2634804283	36	19	54.94		188	>XP_018834193.1 PREDICTED: dynamin-2A-like [Juglans regia]	4.11062e+08	25	19	24.3		183	>XP_018847874.1 PREDICTED: 26S protease regulatory subunit 8 homolog A-like isoform X1 [Juglans regia]	8.78621e+08	27	19	44.52		190	>XP_018836071.1 PREDICTED: uncharacterized protein At2g37660, chloroplastic-like [Juglans regia]	8.87415e+08	18	12	67.06		191	>XP_018837139.1 PREDICTED: metacaspase-4-like, partial [Juglans regia]	3.75654e+08	21	19	49.83		182
195	>XP_018815731.1 PREDICTED: glyoxysomal fatty acid beta-oxidation multifunctional protein MFP-a-like [Juglans regia]	5.54393e+08	22	22	32.92		188	>XP_018823508.1 PREDICTED: glutamate decarboxylase-like [Juglans regia]	7.19095e+08	23	21	43.67		185	>XP_018811146.1 PREDICTED: serine--tRNA ligase-like [Juglans regia]	1.0164e+09	23	16	50.56		189	>XP_018825753.1 PREDICTED: dihydrolipoyl dehydrogenase 1, mitochondrial-like [Juglans regia]	1.1553e+09	31	23	42.86		183	>XP_018847875.1 PREDICTED: 26S protease regulatory subunit 8 homolog A-like isoform X2 [Juglans regia]						191	>XP_018807997.1 PREDICTED: glyceraldehyde-3-phosphate dehydrogenase, cytosolic-like [Juglans regia]	2.7413e+09	34	19	33.43		192	>XP_018805621.1 PREDICTED: tubulin beta-1 chain-like [Juglans regia]	4.37363e+08	18	17	30.07		183
196	>XP_018816304.1 PREDICTED: probable protein disulfide-isomerase A6 [Juglans regia]	1.10084e+09	24	16	50		189	>XP_018818540.1 PREDICTED: heat shock protein 90-5, chloroplastic [Juglans regia]	6.37976e+08	24	22	28.05		186	>XP_018824803.1 PREDICTED: fumarate hydratase 1, mitochondrial [Juglans regia]	7.0581e+08	20	17	45.33		190	>XP_018824881.1 PREDICTED: alpha-1,4-glucan-protein synthase [UDP-forming] [Juglans regia]	1.03301e+09	23	19	55.25		184	>XP_018824181.1 PREDICTED: ervatamin-B-like [Juglans regia]	2.0278e+09	37	21	47.98		192	>XP_018850554.1 PREDICTED: alanine aminotransferase 2-like [Juglans regia]	4.63942e+08	17	14	35.75		193	>XP_018809662.1 PREDICTED: protein SRC2 homolog [Juglans regia]	1.60434e+09	31	13	39.74		184
197	>XP_018815032.1 PREDICTED: dihydrolipoyllysine-residue acetyltransferase component 5 of pyruvate dehydrogenase complex, chloroplastic [Juglans regia]	7.45576e+08	25	20	42.89		190	>XP_018812582.1 PREDICTED: 40S ribosomal protein S8-like [Juglans regia]	6.98831e+08	20	13	49.33		187	>XP_018850292.1 PREDICTED: obg-like ATPase 1 [Juglans regia]	1.0531e+09	18	15	57.61		191	>XP_018839769.1 PREDICTED: monodehydroascorbate reductase, seedling isozyme-like [Juglans regia]	1.55341e+09	33	22	46.08		185	>XP_018815343.1 PREDICTED: type III polyketide synthase B-like [Juglans regia]	1.50886e+09	31	17	37.15		192	>XP_018850555.1 PREDICTED: alanine aminotransferase 1, mitochondrial-like [Juglans regia]						194	>XP_018842909.1 PREDICTED: peroxidase 17-like [Juglans regia]	6.51602e+08	22	17	46.11		185
198	>XP_018823791.1 PREDICTED: triosephosphate isomerase, chloroplastic [Juglans regia]	1.27763e+09	21	16	49.04		190	>XP_018812589.1 PREDICTED: 40S ribosomal protein S8-like [Juglans regia]						188	>XP_018852386.1 PREDICTED: protein SPIRAL1-like 1 [Juglans regia]	1.06906e+09	15	10	99.13		192	>XP_018844468.1 PREDICTED: serine carboxypeptidase-like 40 [Juglans regia]	403225536	20	14	37.6		186	>XP_018824948.1 PREDICTED: probable cinnamyl alcohol dehydrogenase 9 [Juglans regia]	1.06078e+09	21	17	42.34		193	>XP_018841051.1 PREDICTED: GTP-binding nuclear protein Ran-3-like [Juglans regia]	1.67696e+09	32	20	69.23		195	>XP_018816103.1 PREDICTED: succinate dehydrogenase subunit 5, mitochondrial-like [Juglans regia]	6.49138e+08	16	12	44.58		186
199	>XP_018860311.1 PREDICTED: kiwellin-like [Juglans regia]	1.31537e+09	44	16	36.41		191	>XP_018841632.1 PREDICTED: uncharacterized protein LOC109006717 [Juglans regia]	1.06404e+09	21	15	46.24		188	>XP_018852387.1 PREDICTED: protein SPIRAL1-like 1 [Juglans regia]						193	>XP_018838202.1 PREDICTED: acetyl-coenzyme A carboxylase carboxyl transferase subunit alpha, chloroplastic-like [Juglans regia]	6.71613e+08	18	17	26.95		187	>XP_018842979.1 PREDICTED: probable chalcone--flavonone isomerase 3 [Juglans regia]	1.21932e+09	16	12	58.57		193	>XP_018845935.1 PREDICTED: GTP-binding nuclear protein Ran-3-like [Juglans regia]						196	>XP_018822923.1 PREDICTED: plastid-lipid-associated protein, chloroplastic-like [Juglans regia]	7.0812e+08	22	17	56.27		187
200	>XP_018834985.1 PREDICTED: thioredoxin reductase 1-like [Juglans regia]	5.91088e+08	17	12	44.42		192	>XP_018841547.1 PREDICTED: ubiquitin domain-containing protein DSK2a-like [Juglans regia]	4.16054e+08	18	17	31.66		189	>XP_018826312.1 PREDICTED: probable aldo-keto reductase 1 [Juglans regia]	1.06e+09	19	16	64.24		194	>XP_018826687.1 PREDICTED: glucose-6-phosphate isomerase, cytosolic [Juglans regia]	7.05259e+08	20	16	39.86		188	>XP_018837325.1 PREDICTED: proteasome subunit alpha type-5 [Juglans regia]	1.18862e+09	22	15	68.35		194	>XP_018835940.1 PREDICTED: mitochondrial outer membrane protein porin of 34 kDa-like [Juglans regia]	2.54836e+09	47	20	44.57		197	>XP_018814384.1 PREDICTED: non-specific lipid-transfer protein 1-like [Juglans regia]	1.40479e+09	34	13	58.82		187
201	>XP_018835046.1 PREDICTED: proteasome subunit alpha type-6 isoform X1 [Juglans regia]	1.6579e+09	23	17	65.85		193	>XP_018847875.1 PREDICTED: 26S protease regulatory subunit 8 homolog A-like isoform X2 [Juglans regia]	597611288	23	18	46.19		190	>XP_018844363.1 PREDICTED: RNA-binding protein CP29B, chloroplastic-like [Juglans regia]	1.92324e+09	30	18	59.36		195	>XP_018842192.1 PREDICTED: aspartic proteinase nepenthesin-1-like, partial [Juglans regia]	3.08624e+09	34	18	39.21		188	>XP_018837326.1 PREDICTED: proteasome subunit alpha type-5 [Juglans regia]						195	>XP_018831147.1 PREDICTED: dynamin-2A-like [Juglans regia]	4.73549e+08	27	21	25.83		198	>XP_018841811.1 PREDICTED: aconitate hydratase, cytoplasmic isoform X1 [Juglans regia]	5.0584e+08	22	19	21.19		188
201	>XP_018835047.1 PREDICTED: proteasome subunit alpha type-6 isoform X2 [Juglans regia]						194	>XP_018811967.1 PREDICTED: probable aldo-keto reductase 1 [Juglans regia]	6.92239e+08	17	16	62.5		191	>XP_018858103.1 PREDICTED: delta-aminolevulinic acid dehydratase, chloroplastic-like [Juglans regia]	7.98902e+08	20	17	39.07		196	>XP_018845862.1 PREDICTED: staphylococcal nuclease domain-containing protein 1-like [Juglans regia]	5.92355e+08	21	17	21.32		189	>XP_018812677.1 PREDICTED: fructose-bisphosphate aldolase 6, cytosolic-like [Juglans regia]	4.65306e+09	37	23	37.99		196	>XP_018813439.1 PREDICTED: heat shock 70 kDa protein, mitochondrial-like [Juglans regia]	4.91181e+08	21	18	31.42		198	>XP_018841812.1 PREDICTED: aconitate hydratase, cytoplasmic isoform X2 [Juglans regia]						189
202	>XP_018814384.1 PREDICTED: non-specific lipid-transfer protein 1-like [Juglans regia]	5.73748e+09	56	19	55.46		195	>XP_018807661.1 PREDICTED: malate dehydrogenase [Juglans regia]	3.66904e+09	35	20	35.84		192	>XP_018812677.1 PREDICTED: fructose-bisphosphate aldolase 6, cytosolic-like [Juglans regia]	5.28049e+09	41	25	37.99		197	>sp|K2C1_HUMAN|(Common contaminant protein)	8.48143e+08	24	19	26.59		190	>XP_018807246.1 PREDICTED: probable protein disulfide-isomerase A6 [Juglans regia]	9.50786e+08	22	17	46.26		197	>XP_018812582.1 PREDICTED: 40S ribosomal protein S8-like [Juglans regia]	5.71246e+08	16	13	49.33		199	>XP_018841942.1 PREDICTED: superoxide dismutase [Cu-Zn], chloroplastic-like [Juglans regia]	1.34295e+09	24	10	49.3		190
203	>XP_018836071.1 PREDICTED: uncharacterized protein At2g37660, chloroplastic-like [Juglans regia]	1.64918e+09	17	11	63.14		196	>XP_018823705.1 PREDICTED: protein ASPARTIC PROTEASE IN GUARD CELL 1 [Juglans regia]	1119778874	26	16	22.43		193	>XP_018816762.1 PREDICTED: glutamine synthetase cytosolic isozyme [Juglans regia]	9.58937e+08	21	14	42.42		198	>XP_018816861.1 PREDICTED: ubiquitin receptor RAD23c-like [Juglans regia]	1.07313e+09	18	16	47.26		191	>XP_018824803.1 PREDICTED: fumarate hydratase 1, mitochondrial [Juglans regia]	5.88663e+08	19	18	40.65		197	>XP_018812589.1 PREDICTED: 40S ribosomal protein S8-like [Juglans regia]						200	>XP_018807016.1 PREDICTED: putative methyltransferase DDB_G0268948 [Juglans regia]	736645848	24	19	51.14		190
204	>XP_018837356.1 PREDICTED: glutathione S-transferase U17-like [Juglans regia]	1.13929e+09	33	19	75.22		197	>XP_018823302.1 PREDICTED: osmotin-like protein isoform X1 [Juglans regia]	8.76874e+08	29	12	46.39		194	>XP_018840664.1 PREDICTED: uncharacterized protein LOC109005990 [Juglans regia]	7.93243e+08	17	16	29.74		199	>XP_018817793.1 PREDICTED: polyadenylate-binding protein 8-like [Juglans regia]	8.45797e+08	24	19	29.98		192	>XP_018831026.1 PREDICTED: glutamate dehydrogenase A [Juglans regia]	1.06935e+09	26	20	48.42		198	>XP_018815343.1 PREDICTED: type III polyketide synthase B-like [Juglans regia]	1.82392e+09	34	16	40.2		201	>XP_018846382.1 PREDICTED: glyceraldehyde-3-phosphate dehydrogenase, cytosolic [Juglans regia]	1.51648e+09	36	26	33.83		191
205	>XP_018813971.1 PREDICTED: KH domain-containing protein At4g18375-like isoform X1 [Juglans regia]	8.56486e+08	26	19	30.84		198	>XP_018836071.1 PREDICTED: uncharacterized protein At2g37660, chloroplastic-like [Juglans regia]	1.30284e+09	16	12	63.14		194	>XP_018840665.1 PREDICTED: uncharacterized protein LOC109005990 [Juglans regia]						200	>XP_018840355.1 PREDICTED: glyceraldehyde-3-phosphate dehydrogenase GAPCP2, chloroplastic-like isoform X2 [Juglans regia]	9.87396e+08	23	15	46.59		193	>XP_018818014.1 PREDICTED: eukaryotic translation initiation factor 3 subunit I-like [Juglans regia]	1.03785e+09	25	20	68.1		199	>XP_018814384.1 PREDICTED: non-specific lipid-transfer protein 1-like [Juglans regia]	4.57579e+09	53	17	55.46		202	>XP_018816950.1 PREDICTED: polcalcin Ole e 3 [Juglans regia]	3.36073e+09	24	14	75.58		192
205	>XP_018813972.1 PREDICTED: KH domain-containing protein At4g18375-like isoform X1 [Juglans regia]						199	>XP_018821044.1 PREDICTED: peroxidase 9 [Juglans regia]	8.43166e+08	22	15	58.77		194	>XP_018840666.1 PREDICTED: uncharacterized protein LOC109005990 [Juglans regia]						200	>XP_018840356.1 PREDICTED: glyceraldehyde-3-phosphate dehydrogenase GAPCP2, chloroplastic-like isoform X3 [Juglans regia]						194	>XP_018805947.1 PREDICTED: putative glucose-6-phosphate 1-epimerase isoform X1 [Juglans regia]	477049659	15	14	60.91		200	>XP_018819958.1 PREDICTED: malate dehydrogenase, glyoxysomal-like [Juglans regia]	7.18222e+08	18	16	54.78		203	>XP_018842397.1 PREDICTED: glutaredoxin-like [Juglans regia]	9.48158e+08	25	17	82.24		193
206	>XP_018827682.1 PREDICTED: uncharacterized protein LOC108996311 [Juglans regia]	443216055	13	12	36.78		200	>XP_018829538.1 PREDICTED: pyrophosphate--fructose 6-phosphate 1-phosphotransferase subunit beta [Juglans regia]	7.90264e+08	19	15	38.2		195	>XP_018827666.1 PREDICTED: cinnamate beta-D-glucosyltransferase-like [Juglans regia]	8.70226e+08	18	14	32.35		201	>XP_018835615.1 PREDICTED: clathrin heavy chain 2 [Juglans regia]	593260730	23	22	15.78		194	>XP_018805948.1 PREDICTED: putative glucose-6-phosphate 1-epimerase isoform X1 [Juglans regia]						200	>XP_018829628.1 PREDICTED: malate dehydrogenase, glyoxysomal [Juglans regia]						204	>XP_018858232.1 PREDICTED: probable L-ascorbate peroxidase 6, chloroplastic [Juglans regia]	1.06733e+09	30	21	46.24		194
207	>XP_018836549.1 PREDICTED: uncharacterized protein LOC109003048 [Juglans regia]	7.19503e+08	18	16	30.68		201	>XP_018828814.1 PREDICTED: plant UBX domain-containing protein 8-like [Juglans regia]	5.27991e+08	18	14	28.07		196	>XP_018837266.1 PREDICTED: T-complex protein 1 subunit gamma isoform X1 [Juglans regia]	1.03353e+09	23	20	37.7		202	>XP_018846591.1 PREDICTED: peroxidase 12-like isoform X2 [Juglans regia]	7.84503e+08	15	14	43.5		194	>XP_018805949.1 PREDICTED: putative glucose-6-phosphate 1-epimerase isoform X1 [Juglans regia]						201	>XP_018824948.1 PREDICTED: probable cinnamyl alcohol dehydrogenase 9 [Juglans regia]	1.1996e+09	23	16	45.96		205	>XP_018842399.1 PREDICTED: glutaredoxin-C2-like [Juglans regia]	9.18159e+08	20	14	87.85		194
208	>XP_018838281.1 PREDICTED: V-type proton ATPase catalytic subunit A [Juglans regia]	5.64965e+08	22	19	36.28		202	>XP_018822697.1 PREDICTED: calmodulin-7 [Juglans regia]	5.05878e+09	47	25	83.89		197	>XP_018839334.1 PREDICTED: guanosine nucleotide diphosphate dissociation inhibitor 1 [Juglans regia]	1.04864e+09	24	19	48.2		203	>XP_018849927.1 PREDICTED: fruit protein pKIWI501-like [Juglans regia]	5.30557e+08	15	12	76.63		194	>XP_018805950.1 PREDICTED: putative glucose-6-phosphate 1-epimerase isoform X1 [Juglans regia]						202	>XP_018857270.1 PREDICTED: magnesium-chelatase subunit ChlI, chloroplastic [Juglans regia]	643852295	16	15	43.26		206	>XP_018824181.1 PREDICTED: ervatamin-B-like [Juglans regia]	6.52487e+08	26	19	35.84		195
209	>XP_018814287.1 PREDICTED: methyl-CpG-binding domain-containing protein 11-like isoform X1 [Juglans regia]	4.67197e+08	22	16	42.9		202	>XP_018822698.1 PREDICTED: calmodulin-7 [Juglans regia]						198	>XP_018835592.1 PREDICTED: probable carboxylesterase 5 [Juglans regia]	6.22427e+08	12	10	60.07		204	>XP_018807997.1 PREDICTED: glyceraldehyde-3-phosphate dehydrogenase, cytosolic-like [Juglans regia]	3.16108e+09	33	19	32.26		195	>XP_018858232.1 PREDICTED: probable L-ascorbate peroxidase 6, chloroplastic [Juglans regia]	1.07501e+09	26	19	54.04		202	>XP_018857271.1 PREDICTED: magnesium-chelatase subunit ChlI, chloroplastic [Juglans regia]						207	>XP_018843179.1 PREDICTED: fructose-bisphosphate aldolase 3, chloroplastic [Juglans regia]	3.96374e+08	18	15	26.41		196
210	>XP_018856080.1 PREDICTED: UBP1-associated protein 2C-like [Juglans regia]	8.63917e+08	24	16	40.55		202	>XP_018822699.1 PREDICTED: calmodulin-7 [Juglans regia]						199	>XP_018839930.1 PREDICTED: pyrophosphate-energized vacuolar membrane proton pump [Juglans regia]	601189046	21	18	19.13		205	>XP_018848278.1 PREDICTED: glyceraldehyde-3-phosphate dehydrogenase B, chloroplastic-like [Juglans regia]	7.00654e+08	25	19	35.4		196	>sp|K2C1_HUMAN|(Common contaminant protein)	7.69339e+08	25	22	31.73		203	>XP_018812753.1 PREDICTED: glucose-6-phosphate isomerase 1, chloroplastic [Juglans regia]	5.3238e+08	25	21	40.48		208	>XP_018823045.1 PREDICTED: 2-methylene-furan-3-one reductase-like [Juglans regia]	4.61778e+08	19	14	50.91		197
210	>XP_018856081.1 PREDICTED: UBP1-associated protein 2C-like [Juglans regia]						202	>XP_018854781.1 PREDICTED: calmodulin-7 [Juglans regia]						200	>XP_018842978.1 PREDICTED: probable chalcone--flavonone isomerase 3 [Juglans regia]	1.61994e+09	24	15	63.89		206	>XP_018819501.1 PREDICTED: beta-galactosidase 8 [Juglans regia]	8.69212e+08	20	16	18.82		197	>XP_018835529.1 PREDICTED: endochitinase-like [Juglans regia]	9.14179e+08	17	13	26.49		204	>XP_018843285.1 PREDICTED: mitochondrial-processing peptidase subunit alpha-like [Juglans regia]	1.00781e+09	22	18	45.54		208	>XP_018823046.1 PREDICTED: 2-methylene-furan-3-one reductase-like [Juglans regia]						198
210	>XP_018856082.1 PREDICTED: UBP1-associated protein 2C-like [Juglans regia]						203	>XP_018811726.1 PREDICTED: elongation factor Tu, chloroplastic [Juglans regia]	4.99695e+08	20	16	36.61		200	>XP_018842979.1 PREDICTED: probable chalcone--flavonone isomerase 3 [Juglans regia]						207	>XP_018837266.1 PREDICTED: T-complex protein 1 subunit gamma isoform X1 [Juglans regia]	7.08429e+08	25	20	42.37		198	>XP_018824212.1 PREDICTED: proteasome subunit alpha type-4 [Juglans regia]	6.31909e+08	19	14	70.8		205	>XP_018851318.1 PREDICTED: serine/threonine-protein phosphatase 2A 65 kDa regulatory subunit A beta isoform [Juglans regia]	6.05523e+08	21	16	28.96		209	>XP_018812288.1 PREDICTED: glutathione S-transferase L3-like [Juglans regia]	7.42121e+08	22	18	60.59		199
210	>XP_018856083.1 PREDICTED: UBP1-associated protein 2C-like [Juglans regia]						204	>XP_018819660.1 PREDICTED: chlorophyll a-b binding protein of LHCII type 1-like [Juglans regia]	1.02369e+09	17	12	64.01		201	>XP_018823000.1 PREDICTED: formate dehydrogenase, mitochondrial [Juglans regia]	1.18619e+09	19	15	48.44		208	>XP_018845963.1 PREDICTED: elongation factor Tu, mitochondrial-like [Juglans regia]	9.04981e+08	24	17	40.85		199	>XP_018816907.1 PREDICTED: uncharacterized protein LOC108988200 [Juglans regia]	1.13251e+09	18	14	73.64		206	>XP_018847996.1 PREDICTED: importin subunit alpha-1a-like [Juglans regia]	3.64831e+08	14	14	37.17		210	>XP_018859166.1 PREDICTED: 60S acidic ribosomal protein P1-like [Juglans regia]	1.01574e+09	13	9	78.18		200
210	>XP_018856084.1 PREDICTED: UBP1-associated protein 2C-like [Juglans regia]						204	>XP_018819661.1 PREDICTED: chlorophyll a-b binding protein of LHCII type 1-like [Juglans regia]						202	>XP_018831891.1 PREDICTED: enolase-like, partial [Juglans regia]	1.84233e+09	27	15	42.94		208	>XP_018847441.1 PREDICTED: elongation factor Tu, mitochondrial [Juglans regia]						199	>XP_018816908.1 PREDICTED: uncharacterized protein LOC108988200 [Juglans regia]						207	>XP_018809190.1 PREDICTED: gamma carbonic anhydrase 1, mitochondrial [Juglans regia]	6.25023e+08	16	13	57.51		211	>XP_018849296.1 PREDICTED: succinate--CoA ligase [ADP-forming] subunit alpha-1, mitochondrial [Juglans regia]	479327641	24	15	33.43		201
210	>XP_018856085.1 PREDICTED: UBP1-associated protein 2C-like [Juglans regia]						204	>XP_018819675.1 PREDICTED: chlorophyll a-b binding protein of LHCII type 1-like [Juglans regia]						203	>XP_018829853.1 PREDICTED: 5-methyltetrahydropteroyltriglutamate--homocysteine methyltransferase [Juglans regia]	1.2293e+09	21	14	20.92		208	>XP_018847444.1 PREDICTED: elongation factor Tu, mitochondrial-like [Juglans regia]						200	>XP_018807997.1 PREDICTED: glyceraldehyde-3-phosphate dehydrogenase, cytosolic-like [Juglans regia]	2741232901	31	17	32.26		207	>XP_018843856.1 PREDICTED: gamma carbonic anhydrase 1, mitochondrial [Juglans regia]						212	>XP_018822308.1 PREDICTED: polyadenylate-binding protein 2-like [Juglans regia]	325896723	17	15	24.58		202
211	>XP_018822629.1 PREDICTED: malate dehydrogenase, mitochondrial-like [Juglans regia]	1.28237e+09	19	12	37.25		204	>XP_018819730.1 PREDICTED: chlorophyll a-b binding protein of LHCII type 1-like [Juglans regia]						204	>XP_018817332.1 PREDICTED: glutamine synthetase nodule isozyme-like [Juglans regia]	6.15103e+08	14	12	34.83		209	>XP_018849376.1 PREDICTED: phosphoenolpyruvate carboxylase, housekeeping isozyme [Juglans regia]	8.56354e+08	26	25	29.33		201	>XP_018816673.1 PREDICTED: UDP-glucose 6-dehydrogenase 1 [Juglans regia]	6.84222e+08	17	16	40.62		208	>XP_018816281.1 PREDICTED: ADP-ribosylation factor [Juglans regia]	1.0115e+09	27	18	86.74		213	>XP_018816251.1 PREDICTED: calreticulin [Juglans regia]	6.21963e+08	23	21	47.17		202
212	>XP_018822032.1 PREDICTED: 60S ribosomal protein L8-3 [Juglans regia]	1329658357	36	16	48.46		205	>XP_018835166.1 PREDICTED: uncharacterized protein LOC109002047 [Juglans regia]	1.82807e+09	35	20	68.75		205	>XP_018836442.1 PREDICTED: tubulin beta chain-like [Juglans regia]	1.22084e+09	17	13	31.99		210	>XP_018841632.1 PREDICTED: uncharacterized protein LOC109006717 [Juglans regia]	1.21219e+09	26	20	43.74		201	>XP_018816674.1 PREDICTED: UDP-glucose 6-dehydrogenase 1-like [Juglans regia]						208	>XP_018816282.1 PREDICTED: ADP-ribosylation factor [Juglans regia]						214	>XP_018818327.1 PREDICTED: guanosine nucleotide diphosphate dissociation inhibitor At5g09550 [Juglans regia]	4.64436e+08	17	16	33.78		203
212	>XP_018822033.1 PREDICTED: 60S ribosomal protein L8-3 [Juglans regia]						206	>XP_018825910.1 PREDICTED: ERBB-3 BINDING PROTEIN 1 isoform X1 [Juglans regia]	6.75776e+08	18	14	43.29		206	>XP_018851397.1 PREDICTED: probable nucleoredoxin 1 isoform X1 [Juglans regia]	1.08633e+09	21	16	34.1		211	>XP_018823791.1 PREDICTED: triosephosphate isomerase, chloroplastic [Juglans regia]	8.1265e+08	15	12	33.65		202	>XP_018818540.1 PREDICTED: heat shock protein 90-5, chloroplastic [Juglans regia]	6.09221e+08	23	20	28.55		208	>XP_018816283.1 PREDICTED: ADP-ribosylation factor [Juglans regia]						215	>XP_018807956.1 PREDICTED: serine hydroxymethyltransferase, mitochondrial-like [Juglans regia]	6.20612e+08	23	21	41.36		204
213	>XP_018834149.1 PREDICTED: nascent polypeptide-associated complex subunit beta-like [Juglans regia]	7.52629e+08	13	10	49.04		206	>XP_018825911.1 PREDICTED: ERBB-3 BINDING PROTEIN 1 isoform X2 [Juglans regia]						206	>XP_018851398.1 PREDICTED: probable nucleoredoxin 1 isoform X2 [Juglans regia]						212	>XP_018857270.1 PREDICTED: magnesium-chelatase subunit ChlI, chloroplastic [Juglans regia]	6.87515e+08	16	15	43.26		203	>XP_018814537.1 PREDICTED: triosephosphate isomerase, cytosolic [Juglans regia]	1.20375e+09	24	14	59.84		208	>XP_018824225.1 PREDICTED: ADP-ribosylation factor [Juglans regia]						216	>XP_018840190.1 PREDICTED: peroxidase 55 [Juglans regia]	6.09504e+08	13	11	44.24		205
213	>XP_018834150.1 PREDICTED: nascent polypeptide-associated complex subunit beta-like [Juglans regia]						207	>XP_018815447.1 PREDICTED: 14-3-3-like protein A [Juglans regia]	9.9582e+08	17	11	53.56		207	>XP_018818579.1 PREDICTED: stem-specific protein TSJT1-like [Juglans regia]	1.92751e+09	33	19	62.55		212	>XP_018857271.1 PREDICTED: magnesium-chelatase subunit ChlI, chloroplastic [Juglans regia]						204	>XP_018825127.1 PREDICTED: plasminogen activator inhibitor 1 RNA-binding protein [Juglans regia]	8.84569e+08	36	21	50.83		208	>XP_018833873.1 PREDICTED: ADP-ribosylation factor 2 [Juglans regia]						217	>XP_018816810.1 PREDICTED: 6-phosphogluconate dehydrogenase, decarboxylating 3 [Juglans regia]	5.73919e+08	26	22	41.39		206
213	>XP_018834937.1 PREDICTED: nascent polypeptide-associated complex subunit beta-like [Juglans regia]						208	>XP_018842979.1 PREDICTED: probable chalcone--flavonone isomerase 3 [Juglans regia]	1.01558e+09	17	13	72.38		208	>XP_018848571.1 PREDICTED: dihydrolipoyllysine-residue acetyltransferase component 2 of pyruvate dehydrogenase complex, mitochondrial-like [Juglans regia]	5.35741e+08	18	13	23.51		213	>XP_018819660.1 PREDICTED: chlorophyll a-b binding protein of LHCII type 1-like [Juglans regia]	1.09856e+09	16	11	64.01		205	>XP_018830217.1 PREDICTED: oxygen-evolving enhancer protein 1, chloroplastic-like [Juglans regia]	8.41874e+08	17	12	35.95		209	>XP_018835062.1 PREDICTED: heat shock 70 kDa protein 17 [Juglans regia]	6.37315e+08	19	19	24.38		217	>XP_018816811.1 PREDICTED: 6-phosphogluconate dehydrogenase, decarboxylating 3 [Juglans regia]						207
214	>XP_018845265.1 PREDICTED: cytochrome P450 704B1-like isoform X1 [Juglans regia]	7.46628e+08	22	17	37.29		209	>XP_018822513.1 PREDICTED: putative leucine-rich repeat receptor-like serine/threonine-protein kinase At2g24130 [Juglans regia]	2.61221e+09	35	19	33.49		209	>XP_018835940.1 PREDICTED: mitochondrial outer membrane protein porin of 34 kDa-like [Juglans regia]	3.68201e+09	50	18	43.84		213	>XP_018819661.1 PREDICTED: chlorophyll a-b binding protein of LHCII type 1-like [Juglans regia]						206	>XP_018819660.1 PREDICTED: chlorophyll a-b binding protein of LHCII type 1-like [Juglans regia]	1.39002e+09	17	11	64.01		210	>XP_018818014.1 PREDICTED: eukaryotic translation initiation factor 3 subunit I-like [Juglans regia]	8.94733e+08	28	20	68.1		218	>XP_018839819.1 PREDICTED: probable ATP synthase 24 kDa subunit, mitochondrial [Juglans regia]	1.17976e+09	39	27	55.83		208
214	>XP_018845266.1 PREDICTED: cytochrome P450 704B1-like isoform X2 [Juglans regia]						210	>XP_018821713.1 PREDICTED: eukaryotic translation initiation factor 4B2-like [Juglans regia]	5.09567e+08	27	21	43.35		210	>XP_018813439.1 PREDICTED: heat shock 70 kDa protein, mitochondrial-like [Juglans regia]	7.12231e+08	18	17	31.13		213	>XP_018819675.1 PREDICTED: chlorophyll a-b binding protein of LHCII type 1-like [Juglans regia]						206	>XP_018819661.1 PREDICTED: chlorophyll a-b binding protein of LHCII type 1-like [Juglans regia]						211	>XP_018841783.1 PREDICTED: serine--tRNA ligase-like isoform X1 [Juglans regia]	5.03775e+08	19	16	43.06		219	>XP_018824734.1 PREDICTED: glycine cleavage system H protein 3, mitochondrial [Juglans regia]	5.66245e+08	21	17	32.73		209
215	>XP_018808241.1 PREDICTED: EG45-like domain containing protein [Juglans regia]	4827458185	43	16	35.34		211	>XP_018814969.1 PREDICTED: 28 kDa ribonucleoprotein, chloroplastic-like [Juglans regia]	1.65871e+09	36	22	49.11		211	>XP_018837988.1 PREDICTED: glutathione reductase, cytosolic-like [Juglans regia]	1.29225e+09	25	17	42.74		213	>XP_018819730.1 PREDICTED: chlorophyll a-b binding protein of LHCII type 1-like [Juglans regia]						206	>XP_018819675.1 PREDICTED: chlorophyll a-b binding protein of LHCII type 1-like [Juglans regia]						212	>XP_018834279.1 PREDICTED: 26S proteasome non-ATPase regulatory subunit 2 homolog A-like [Juglans regia]	4.82306e+08	18	18	25.45		220	>XP_018839497.1 PREDICTED: fructose-bisphosphate aldolase 6, cytosolic [Juglans regia]	1.15021e+09	27	15	30.73		210
216	>XP_018855488.1 PREDICTED: protein TOC75-3, chloroplastic-like [Juglans regia]	4.19568e+08	17	16	23.97		212	>XP_018815032.1 PREDICTED: dihydrolipoyllysine-residue acetyltransferase component 5 of pyruvate dehydrogenase complex, chloroplastic [Juglans regia]	5.74027e+08	21	15	37.79		211	>XP_018837989.1 PREDICTED: glutathione reductase, cytosolic-like [Juglans regia]						214	>XP_018858088.1 PREDICTED: pyruvate kinase, cytosolic isozyme-like [Juglans regia]	8.40191e+08	22	20	43.33		206	>XP_018819730.1 PREDICTED: chlorophyll a-b binding protein of LHCII type 1-like [Juglans regia]						213	>XP_018852386.1 PREDICTED: protein SPIRAL1-like 1 [Juglans regia]	5.05784e+08	14	9	99.13		221	>XP_018841935.1 PREDICTED: putative lactoylglutathione lyase [Juglans regia]	5.59238e+08	22	14	34.14		211
217	>XP_018842745.1 PREDICTED: stomatin-like protein 2, mitochondrial [Juglans regia]	6.90545e+08	26	19	44.06		213	>XP_018836549.1 PREDICTED: uncharacterized protein LOC109003048 [Juglans regia]	5.9908e+08	20	18	34.31		212	>XP_018818540.1 PREDICTED: heat shock protein 90-5, chloroplastic [Juglans regia]	1.00794e+09	23	19	26.29		214	>XP_018858157.1 PREDICTED: pyruvate kinase, cytosolic isozyme-like [Juglans regia]						207	>XP_018838338.1 PREDICTED: phosphoprotein ECPP44-like [Juglans regia]	7.20083e+08	23	13	59		213	>XP_018852387.1 PREDICTED: protein SPIRAL1-like 1 [Juglans regia]						222	>XP_018842175.1 PREDICTED: peroxidase N1-like [Juglans regia]	7.63076e+08	21	17	50.92		212
218	>XP_018846382.1 PREDICTED: glyceraldehyde-3-phosphate dehydrogenase, cytosolic [Juglans regia]	3.51624e+09	33	22	39.47		214	>XP_018811449.1 PREDICTED: UTP--glucose-1-phosphate uridylyltransferase [Juglans regia]	6.10173e+08	15	13	39.37		213	>XP_018807997.1 PREDICTED: glyceraldehyde-3-phosphate dehydrogenase, cytosolic-like [Juglans regia]	4239510589	31	19	32.26		215	>XP_018812582.1 PREDICTED: 40S ribosomal protein S8-like [Juglans regia]	5.03362e+08	15	13	53.33		208	>XP_018846590.1 PREDICTED: peroxidase 12-like isoform X1 [Juglans regia]	8.52e+08	17	15	43.94		214	>XP_018825075.1 PREDICTED: peroxisomal acyl-coenzyme A oxidase 1 [Juglans regia]	4.2274e+08	14	14	29.22		223	>XP_018851224.1 PREDICTED: 2-Cys peroxiredoxin BAS1, chloroplastic [Juglans regia]	8.06207e+08	23	15	41.64		212
219	>XP_018841290.1 PREDICTED: proteasome subunit alpha type-5-like isoform X2 [Juglans regia]	1130852936	26	17	63.29		215	>XP_018849927.1 PREDICTED: fruit protein pKIWI501-like [Juglans regia]	353971559	12	11	77.17		214	>XP_018807661.1 PREDICTED: malate dehydrogenase [Juglans regia]	3.07937e+09	28	18	33.43		215	>XP_018812589.1 PREDICTED: 40S ribosomal protein S8-like [Juglans regia]						209	>XP_018818666.1 PREDICTED: perakine reductase-like [Juglans regia]	5.61192e+08	14	12	50.29		215	>XP_018834053.1 PREDICTED: probable alpha-mannosidase At5g13980 isoform X1 [Juglans regia]	4.88079e+08	17	16	21.07		224	>XP_018849186.1 PREDICTED: pectin acetylesterase 8-like [Juglans regia]	1.22549e+09	17	13	37.84		212
219	>XP_018859060.1 PREDICTED: proteasome subunit alpha type-5-like [Juglans regia]						216	>XP_018844518.1 PREDICTED: 60S acidic ribosomal protein P2A-like [Juglans regia]	2.00678e+09	21	10	76.11		215	>XP_018811449.1 PREDICTED: UTP--glucose-1-phosphate uridylyltransferase [Juglans regia]	6.83273e+08	13	12	36.84		216	>XP_018811449.1 PREDICTED: UTP--glucose-1-phosphate uridylyltransferase [Juglans regia]	6.28062e+08	15	15	44.42		210	>XP_018843285.1 PREDICTED: mitochondrial-processing peptidase subunit alpha-like [Juglans regia]	9.26449e+08	26	20	44.55		215	>XP_018834054.1 PREDICTED: probable alpha-mannosidase At5g13980 isoform X2 [Juglans regia]						225	>XP_018838600.1 PREDICTED: protein SGT1 homolog [Juglans regia]	4.18875e+08	15	12	37.33		213
220	>XP_018821522.1 PREDICTED: uncharacterized protein LOC108991649 [Juglans regia]	4.90264e+08	19	15	33.76		216	>XP_018844519.1 PREDICTED: 60S acidic ribosomal protein P2A-like [Juglans regia]						216	>XP_018851971.1 PREDICTED: 40S ribosomal protein S20-2-like [Juglans regia]	3000137659	37	20	69.67		217	>XP_018832824.1 PREDICTED: stress-response A/B barrel domain-containing protein UP3-like [Juglans regia]	9.04263e+08	24	15	57.14		211	>XP_018838281.1 PREDICTED: V-type proton ATPase catalytic subunit A [Juglans regia]	6.31899e+08	22	18	37.08		215	>XP_018834055.1 PREDICTED: probable alpha-mannosidase At5g13980 isoform X3 [Juglans regia]						226	>XP_018856597.1 PREDICTED: profilin-4 [Juglans regia]	3405810309	34	13	31.58		214
221	>XP_018837327.1 PREDICTED: proteasome subunit alpha type-2-B [Juglans regia]	1.71862e+09	25	15	56.6		217	>XP_018817793.1 PREDICTED: polyadenylate-binding protein 8-like [Juglans regia]	553269597	19	15	28.44		216	>XP_018851972.1 PREDICTED: 40S ribosomal protein S20-2-like [Juglans regia]						218	>XP_018818753.1 PREDICTED: FAS1 domain-containing protein SELMODRAFT_448915-like [Juglans regia]	1.1114e+09	19	12	35.32		212	>XP_018831891.1 PREDICTED: enolase-like, partial [Juglans regia]	1.73629e+09	29	14	37.95		215	>XP_018834056.1 PREDICTED: probable alpha-mannosidase At5g13980 isoform X4 [Juglans regia]						227	>XP_018851682.1 PREDICTED: uncharacterized protein LOC109013892 [Juglans regia]	4.18075e+08	17	12	80.68		215
222	>XP_018851272.1 PREDICTED: leucine-rich repeat receptor protein kinase EMS1-like [Juglans regia]	9.74294e+08	19	14	41.3		218	>XP_018821522.1 PREDICTED: uncharacterized protein LOC108991649 [Juglans regia]	707121650	20	16	29.36		217	>XP_018835166.1 PREDICTED: uncharacterized protein LOC109002047 [Juglans regia]	2.65312e+09	33	20	67.79		219	>XP_018816821.1 PREDICTED: 2-hydroxyacyl-CoA lyase [Juglans regia]	6.96639e+08	22	18	40.14		213	>XP_018841051.1 PREDICTED: GTP-binding nuclear protein Ran-3-like [Juglans regia]	1.66794e+09	25	19	69.23		216	>XP_018835529.1 PREDICTED: endochitinase-like [Juglans regia]	1.06838e+09	17	11	26.49		228	>XP_018832838.1 PREDICTED: oxygen-evolving enhancer protein 2, chloroplastic [Juglans regia]	2.75419e+09	37	21	47.53		216
222	>XP_018855377.1 PREDICTED: leucine-rich repeat receptor-like serine/threonine-protein kinase BAM1 [Juglans regia]						219	>XP_018851707.1 PREDICTED: phospholipase D alpha 1 [Juglans regia]	4.7566e+08	14	12	25.12		218	>XP_018820323.1 PREDICTED: 26S proteasome regulatory subunit 4 homolog B [Juglans regia]	9.58722e+08	22	18	45.52		220	>XP_018842344.1 PREDICTED: adenylosuccinate synthetase 2, chloroplastic [Juglans regia]	6.05107e+08	18	16	34.62		213	>XP_018845935.1 PREDICTED: GTP-binding nuclear protein Ran-3-like [Juglans regia]						217	>XP_018824803.1 PREDICTED: fumarate hydratase 1, mitochondrial [Juglans regia]	4.31183e+08	17	16	42.28		229	>XP_018858478.1 PREDICTED: uracil phosphoribosyltransferase isoform X1 [Juglans regia]	3.91952e+08	15	12	55.14		217
223	>XP_018847629.1 PREDICTED: bifunctional 3-dehydroquinate dehydratase/shikimate dehydrogenase, chloroplastic-like [Juglans regia]	7.22865e+08	16	15	35.28		220	>XP_018815343.1 PREDICTED: type III polyketide synthase B-like [Juglans regia]	1.18239e+09	30	16	37.66		218	>XP_018858352.1 PREDICTED: 26S proteasome regulatory subunit 4 homolog B [Juglans regia]						221	>XP_018850292.1 PREDICTED: obg-like ATPase 1 [Juglans regia]	7.04158e+08	19	16	54.82		214	>XP_018822697.1 PREDICTED: calmodulin-7 [Juglans regia]	4.14017e+09	37	22	89.93		218	>XP_018849369.1 PREDICTED: nascent polypeptide-associated complex subunit alpha-like protein 1 [Juglans regia]	6.27886e+08	18	11	62.56		229	>XP_018858479.1 PREDICTED: uracil phosphoribosyltransferase isoform X2 [Juglans regia]						218
224	>XP_018839142.1 PREDICTED: NADP-dependent malic enzyme-like [Juglans regia]	4.90255e+08	19	16	25.43		221	>XP_018849809.1 PREDICTED: aminomethyltransferase, mitochondrial-like [Juglans regia]	5.13892e+08	17	14	49.51		219	>XP_018851705.1 PREDICTED: DEAD-box ATP-dependent RNA helicase 56-like [Juglans regia]	7.43796e+08	17	13	41.92		222	>XP_018818666.1 PREDICTED: perakine reductase-like [Juglans regia]	6.56915e+08	14	12	51.74		214	>XP_018822698.1 PREDICTED: calmodulin-7 [Juglans regia]						219	>XP_018826449.1 PREDICTED: succinate dehydrogenase [ubiquinone] flavoprotein subunit 1, mitochondrial [Juglans regia]	5.7305e+08	18	16	31.92		230	>XP_018857445.1 PREDICTED: thylakoid lumenal 29 kDa protein, chloroplastic [Juglans regia]	3.13608e+08	18	13	42.13		219
225	>XP_018809190.1 PREDICTED: gamma carbonic anhydrase 1, mitochondrial [Juglans regia]	8.22019e+08	21	15	64.1		221	>XP_018849810.1 PREDICTED: aminomethyltransferase, mitochondrial-like [Juglans regia]						220	>XP_018836195.1 PREDICTED: pyruvate kinase 1, cytosolic-like [Juglans regia]	1.17176e+09	23	18	39.85		223	>XP_018811726.1 PREDICTED: elongation factor Tu, chloroplastic [Juglans regia]	7.45945e+08	20	15	41.51		214	>XP_018822699.1 PREDICTED: calmodulin-7 [Juglans regia]						220	>XP_018842344.1 PREDICTED: adenylosuccinate synthetase 2, chloroplastic [Juglans regia]	5.8236e+08	21	18	38.46		231	>XP_018844641.1 PREDICTED: far upstream element-binding protein 1 isoform X2 [Juglans regia]	365784415	16	15	23		220
225	>XP_018843856.1 PREDICTED: gamma carbonic anhydrase 1, mitochondrial [Juglans regia]						222	>XP_018832838.1 PREDICTED: oxygen-evolving enhancer protein 2, chloroplastic [Juglans regia]	3.23348e+09	26	18	49.43		221	>XP_018850578.1 PREDICTED: protein IN2-1 homolog B-like [Juglans regia]	1.5983e+09	21	11	51.85		224	>XP_018842979.1 PREDICTED: probable chalcone--flavonone isomerase 3 [Juglans regia]	9.06605e+08	17	14	61.9		214	>XP_018854781.1 PREDICTED: calmodulin-7 [Juglans regia]						221	>XP_018821044.1 PREDICTED: peroxidase 9 [Juglans regia]	6.97201e+08	19	14	53.22		232	>XP_018859983.1 PREDICTED: glyceraldehyde-3-phosphate dehydrogenase 2, cytosolic-like [Juglans regia]	1.12805e+09	25	15	30.27		220
226	>XP_018825127.1 PREDICTED: plasminogen activator inhibitor 1 RNA-binding protein [Juglans regia]	6.28645e+08	28	17	37.85		223	>XP_018816907.1 PREDICTED: uncharacterized protein LOC108988200 [Juglans regia]	1.169e+09	21	13	73.64		222	>XP_018819438.1 PREDICTED: nucleoside diphosphate kinase B [Juglans regia]	970684388	22	13	60.13		225	>XP_018856080.1 PREDICTED: UBP1-associated protein 2C-like [Juglans regia]	8.98159e+08	26	20	40.55		215	>XP_018819456.1 PREDICTED: plasminogen activator inhibitor 1 RNA-binding protein-like [Juglans regia]	6.57579e+08	27	15	43.87		222	>XP_018844535.1 PREDICTED: 40S ribosomal protein S3-3-like [Juglans regia]	7.51748e+08	22	16	62.29		233	>XP_018838170.1 PREDICTED: acidic endochitinase-like [Juglans regia]	8.61222e+08	23	15	21.5		220
227	>XP_018811146.1 PREDICTED: serine--tRNA ligase-like [Juglans regia]	820292813	24	18	51.9		223	>XP_018816908.1 PREDICTED: uncharacterized protein LOC108988200 [Juglans regia]						223	>XP_018846377.1 PREDICTED: glucose-6-phosphate 1-dehydrogenase, cytoplasmic isoform-like isoform X1 [Juglans regia]	8.58224e+08	20	17	37.07		225	>XP_018856081.1 PREDICTED: UBP1-associated protein 2C-like [Juglans regia]						216	>XP_018837988.1 PREDICTED: glutathione reductase, cytosolic-like [Juglans regia]	7.62082e+08	21	15	40.32		223	>XP_018816251.1 PREDICTED: calreticulin [Juglans regia]	5.54142e+08	16	15	45.05		234	>XP_018844859.1 PREDICTED: germin-like protein subfamily 1 member 13 [Juglans regia]	8.8592e+08	24	13	52.4		220
228	>XP_018843066.1 PREDICTED: pyrophosphate--fructose 6-phosphate 1-phosphotransferase subunit alpha [Juglans regia]	4.96358e+08	16	15	33.23		224	>XP_018811421.1 PREDICTED: polyadenylate-binding protein RBP45C-like [Juglans regia]	4.34107e+08	11	9	32.01		223	>XP_018846378.1 PREDICTED: glucose-6-phosphate 1-dehydrogenase, cytoplasmic isoform-like isoform X1 [Juglans regia]						225	>XP_018856082.1 PREDICTED: UBP1-associated protein 2C-like [Juglans regia]						216	>XP_018837989.1 PREDICTED: glutathione reductase, cytosolic-like [Juglans regia]						224	>XP_018842192.1 PREDICTED: aspartic proteinase nepenthesin-1-like, partial [Juglans regia]	2.41015e+09	25	15	34.8		235	>XP_018815084.1 PREDICTED: 2-methylene-furan-3-one reductase-like [Juglans regia]	3.70025e+08	14	14	42.71		221
229	>XP_018833868.1 PREDICTED: S-adenosylmethionine synthase 2 [Juglans regia]	1514937978	27	13	40.97		225	>XP_018843891.1 PREDICTED: DEAD-box ATP-dependent RNA helicase 53-like [Juglans regia]	4.62921e+08	16	15	29.76		223	>XP_018846379.1 PREDICTED: glucose-6-phosphate 1-dehydrogenase, cytoplasmic isoform-like isoform X1 [Juglans regia]						225	>XP_018856083.1 PREDICTED: UBP1-associated protein 2C-like [Juglans regia]						217	>XP_018817332.1 PREDICTED: glutamine synthetase nodule isozyme-like [Juglans regia]	5.06649e+08	14	11	44.1		225	>XP_018824515.1 PREDICTED: 40S ribosomal protein S4-1-like [Juglans regia]	1.0668e+09	28	22	61.36		236	>XP_018826582.1 PREDICTED: malate dehydrogenase, chloroplastic [Juglans regia]	4.66065e+08	14	11	34.71		221
230	>XP_018847349.1 PREDICTED: plastidial pyruvate kinase 2 [Juglans regia]	4.6992e+08	13	12	30.56		226	>XP_018839769.1 PREDICTED: monodehydroascorbate reductase, seedling isozyme-like [Juglans regia]	8.40339e+08	26	20	46.08		223	>XP_018846380.1 PREDICTED: glucose-6-phosphate 1-dehydrogenase, cytoplasmic isoform-like isoform X2 [Juglans regia]						225	>XP_018856084.1 PREDICTED: UBP1-associated protein 2C-like [Juglans regia]						218	>XP_018811967.1 PREDICTED: probable aldo-keto reductase 1 [Juglans regia]	6.98547e+08	17	15	60.46		226	>XP_018844468.1 PREDICTED: serine carboxypeptidase-like 40 [Juglans regia]	3.0003e+08	15	13	28.8		236	>XP_018826583.1 PREDICTED: malate dehydrogenase, chloroplastic [Juglans regia]						222
231	>XP_018807162.1 PREDICTED: phospho-2-dehydro-3-deoxyheptonate aldolase 1, chloroplastic-like [Juglans regia]	7.4661e+08	22	19	37.57		227	>XP_018851766.1 PREDICTED: plastocyanin B'/B'' [Juglans regia]	5.09034e+09	48	16	38.69		224	>XP_018823791.1 PREDICTED: triosephosphate isomerase, chloroplastic [Juglans regia]	1.16133e+09	21	15	40.38		225	>XP_018856085.1 PREDICTED: UBP1-associated protein 2C-like [Juglans regia]						218	>XP_018826312.1 PREDICTED: probable aldo-keto reductase 1 [Juglans regia]						227	>XP_018849886.1 PREDICTED: heat shock protein 90-6, mitochondrial isoform X1 [Juglans regia]	4.81195e+08	18	17	27.97		237	>XP_018851914.1 PREDICTED: cytochrome b6-f complex iron-sulfur subunit 1, chloroplastic-like [Juglans regia]	1.00095e+09	17	12	32.6		223
232	>XP_018815501.1 PREDICTED: MLP-like protein 423 [Juglans regia]	3.04852e+09	47	24	73.03		227	>XP_018853482.1 PREDICTED: plastocyanin B'/B'' [Juglans regia]						225	>XP_018850554.1 PREDICTED: alanine aminotransferase 2-like [Juglans regia]	5.78065e+08	14	13	32.77		226	>XP_018849809.1 PREDICTED: aminomethyltransferase, mitochondrial-like [Juglans regia]	6.42827e+08	16	14	42.89		219	>XP_018813439.1 PREDICTED: heat shock 70 kDa protein, mitochondrial-like [Juglans regia]	6.49202e+08	20	17	31.57		227	>XP_018849887.1 PREDICTED: heat shock protein 90-6, mitochondrial isoform X2 [Juglans regia]						238	>XP_018838533.1 PREDICTED: olee1-like protein [Juglans regia]	2303493450	50	28	52.1		224
233	>XP_018815343.1 PREDICTED: type III polyketide synthase B-like [Juglans regia]	1.56521e+09	28	13	37.66		228	>XP_018807997.1 PREDICTED: glyceraldehyde-3-phosphate dehydrogenase, cytosolic-like [Juglans regia]	3.27216e+09	28	17	32.26		226	>XP_018816907.1 PREDICTED: uncharacterized protein LOC108988200 [Juglans regia]	1.24492e+09	20	14	74.09		226	>XP_018849810.1 PREDICTED: aminomethyltransferase, mitochondrial-like [Juglans regia]						220	>XP_018839113.1 PREDICTED: aldo-keto reductase family 4 member C9-like [Juglans regia]	1.10305e+09	26	17	70.79		228	>XP_018816673.1 PREDICTED: UDP-glucose 6-dehydrogenase 1 [Juglans regia]	5.59393e+08	16	16	46.25		239	>XP_018851232.1 PREDICTED: ubiquitin-conjugating enzyme E2 variant 1D [Juglans regia]	841766225	32	19	84.25		225
234	>XP_018824803.1 PREDICTED: fumarate hydratase 1, mitochondrial [Juglans regia]	6.2155e+08	20	15	36.59		229	>XP_018840355.1 PREDICTED: glyceraldehyde-3-phosphate dehydrogenase GAPCP2, chloroplastic-like isoform X2 [Juglans regia]	9.80797e+08	22	16	43.53		226	>XP_018816908.1 PREDICTED: uncharacterized protein LOC108988200 [Juglans regia]						227	>XP_018848153.1 PREDICTED: TATA-binding protein-associated factor 2N-like [Juglans regia]	8.36457e+08	41	15	43.75		220	>XP_018839114.1 PREDICTED: aldo-keto reductase family 4 member C9-like [Juglans regia]						229	>XP_018818345.1 PREDICTED: cytochrome P450 703A2 [Juglans regia]	6.85712e+08	22	20	43.51		240	>XP_018815587.1 PREDICTED: elongation factor 2 [Juglans regia]	5.96004e+08	21	20	24.79		226
235	>XP_018815084.1 PREDICTED: 2-methylene-furan-3-one reductase-like [Juglans regia]	6.81239e+08	17	15	48.44		229	>XP_018840356.1 PREDICTED: glyceraldehyde-3-phosphate dehydrogenase GAPCP2, chloroplastic-like isoform X3 [Juglans regia]						227	>XP_018817874.1 PREDICTED: elongation factor 1-gamma [Juglans regia]	1.26872e+09	25	15	35.54		228	>XP_018851766.1 PREDICTED: plastocyanin B'/B'' [Juglans regia]	4.35184e+09	38	16	38.69		221	>XP_018824515.1 PREDICTED: 40S ribosomal protein S4-1-like [Juglans regia]	1.18059e+09	28	21	61.36		230	>XP_018823000.1 PREDICTED: formate dehydrogenase, mitochondrial [Juglans regia]	9.89889e+08	20	15	44.79		240	>XP_018815588.1 PREDICTED: elongation factor 2 [Juglans regia]						227
236	>XP_018838600.1 PREDICTED: protein SGT1 homolog [Juglans regia]	1.13667e+09	20	16	55.15		230	>XP_018824881.1 PREDICTED: alpha-1,4-glucan-protein synthase [UDP-forming] [Juglans regia]	1.00777e+09	21	16	43.37		228	>XP_018841449.1 PREDICTED: peptidyl-prolyl cis-trans isomerase 1-like [Juglans regia]	2.98674e+09	40	16	55.49		228	>XP_018853482.1 PREDICTED: plastocyanin B'/B'' [Juglans regia]						222	>XP_018821044.1 PREDICTED: peroxidase 9 [Juglans regia]	6.47643e+08	16	13	53.22		231	>XP_018807586.1 PREDICTED: protein MOTHER of FT and TFL1-like [Juglans regia]	1041495136	26	15	70.15		240	>XP_018815589.1 PREDICTED: elongation factor 2 [Juglans regia]						228
237	>XP_018807321.1 PREDICTED: aconitate hydratase 1 [Juglans regia]	6.13466e+08	19	14	18.67		231	>XP_018841018.1 PREDICTED: NADH-cytochrome b5 reductase-like protein [Juglans regia]	1049590164	24	15	53.96		229	>XP_018813088.1 PREDICTED: 2-Cys peroxiredoxin BAS1, chloroplastic-like [Juglans regia]	8.11492e+08	15	12	40.89		229	>XP_018837327.1 PREDICTED: proteasome subunit alpha type-2-B [Juglans regia]	1.5418e+09	22	14	56.6		223	>XP_018826687.1 PREDICTED: glucose-6-phosphate isomerase, cytosolic [Juglans regia]	7.60349e+08	20	17	38.46		232	>XP_018849376.1 PREDICTED: phosphoenolpyruvate carboxylase, housekeeping isozyme [Juglans regia]	7.12976e+08	28	25	29.95		241	>XP_018850055.1 PREDICTED: REF/SRPP-like protein At3g05500 [Juglans regia]	4.44686e+08	20	14	54.98		229
238	>XP_018830828.1 PREDICTED: probable fructokinase-7 [Juglans regia]	7.42382e+08	24	18	50		232	>XP_018837102.1 PREDICTED: chromatin assembly factor 1 subunit A isoform X1 [Juglans regia]	6.63738e+08	20	17	47.8		230	>XP_018844641.1 PREDICTED: far upstream element-binding protein 1 isoform X2 [Juglans regia]	5.76564e+08	17	14	23.71		230	>XP_018859242.1 PREDICTED: flowering locus K homology domain-like [Juglans regia]	1.01616e+09	24	14	29.93		224	>XP_018809190.1 PREDICTED: gamma carbonic anhydrase 1, mitochondrial [Juglans regia]	7.12061e+08	15	10	50.92		233	>XP_018841449.1 PREDICTED: peptidyl-prolyl cis-trans isomerase 1-like [Juglans regia]	1.56188e+09	29	17	55.49		242	>XP_018847436.1 PREDICTED: endo-1,3;1,4-beta-D-glucanase-like [Juglans regia]	8.28479e+08	24	16	34.66		230
239	>XP_018816821.1 PREDICTED: 2-hydroxyacyl-CoA lyase [Juglans regia]	4.73986e+08	17	14	36.3		232	>XP_018837103.1 PREDICTED: chromatin assembly factor 1 subunit A isoform X2 [Juglans regia]						231	>XP_018821044.1 PREDICTED: peroxidase 9 [Juglans regia]	1.2742e+09	19	12	41.52		231	>XP_018841783.1 PREDICTED: serine--tRNA ligase-like isoform X1 [Juglans regia]	5.59878e+08	23	17	44.1		224	>XP_018843856.1 PREDICTED: gamma carbonic anhydrase 1, mitochondrial [Juglans regia]						234	>XP_018858232.1 PREDICTED: probable L-ascorbate peroxidase 6, chloroplastic [Juglans regia]	9.508e+08	22	15	47.63		243	>XP_018848062.1 PREDICTED: transketolase, chloroplastic [Juglans regia]	5.13459e+08	18	16	24.67		230
240	>XP_018816907.1 PREDICTED: uncharacterized protein LOC108988200 [Juglans regia]	7.7407e+08	16	13	73.64		233	>XP_018816861.1 PREDICTED: ubiquitin receptor RAD23c-like [Juglans regia]	1.01938e+09	18	15	47.26		232	>XP_018834149.1 PREDICTED: nascent polypeptide-associated complex subunit beta-like [Juglans regia]	1334619530	16	10	49.04		231	>XP_018841784.1 PREDICTED: serine--tRNA ligase-like isoform X2 [Juglans regia]						225	>XP_018841449.1 PREDICTED: peptidyl-prolyl cis-trans isomerase 1-like [Juglans regia]	1.73357e+09	36	16	55.49		235	>XP_018823304.1 PREDICTED: argininosuccinate synthase, chloroplastic [Juglans regia]	8.44537e+08	21	16	37.7		244	>XP_018823509.1 PREDICTED: leucine aminopeptidase 1-like [Juglans regia]	3.59078e+08	14	14	29.29		231
240	>XP_018816908.1 PREDICTED: uncharacterized protein LOC108988200 [Juglans regia]						234	>XP_018839280.1 PREDICTED: 26S protease regulatory subunit 7A [Juglans regia]	8.47029e+08	26	21	57.98		232	>XP_018834150.1 PREDICTED: nascent polypeptide-associated complex subunit beta-like [Juglans regia]						232	>XP_018843078.1 PREDICTED: calponin homology domain-containing protein DDB_G0272472 [Juglans regia]	2.81245e+08	17	16	17.31		226	>XP_018818345.1 PREDICTED: cytochrome P450 703A2 [Juglans regia]	7.68918e+08	24	20	46.95		236	>XP_018839280.1 PREDICTED: 26S protease regulatory subunit 7A [Juglans regia]	648771764	21	19	49.53		245	>XP_018850910.1 PREDICTED: bifunctional epoxide hydrolase 2-like [Juglans regia]	3.54741e+08	15	13	49.52		232
241	>XP_018812190.1 PREDICTED: putative glucan endo-1,3-beta-glucosidase GVI isoform X1 [Juglans regia]	1.5788e+09	16	14	49.13		235	>XP_018819182.1 PREDICTED: ran-binding protein 1 homolog a-like [Juglans regia]	8.15137e+08	20	13	53.64		232	>XP_018834937.1 PREDICTED: nascent polypeptide-associated complex subunit beta-like [Juglans regia]						232	>XP_018843079.1 PREDICTED: calponin homology domain-containing protein DDB_G0272472 [Juglans regia]						227	>XP_018807586.1 PREDICTED: protein MOTHER of FT and TFL1-like [Juglans regia]	9.83879e+08	28	16	70.15		237	>XP_018805947.1 PREDICTED: putative glucose-6-phosphate 1-epimerase isoform X1 [Juglans regia]	4.75434e+08	16	14	57.88		246	>XP_018811538.1 PREDICTED: uncharacterized protein LOC108984143 isoform X1 [Juglans regia]	478345577	19	16	41.26		233
241	>XP_018812191.1 PREDICTED: putative glucan endo-1,3-beta-glucosidase GVI isoform X2 [Juglans regia]						236	>XP_018837266.1 PREDICTED: T-complex protein 1 subunit gamma isoform X1 [Juglans regia]	6.12087e+08	20	17	36.45		233	>XP_018841547.1 PREDICTED: ubiquitin domain-containing protein DSK2a-like [Juglans regia]	5.79144e+08	15	13	25.94		233	>XP_018805947.1 PREDICTED: putative glucose-6-phosphate 1-epimerase isoform X1 [Juglans regia]	4.15527e+08	13	12	55.15		228	>XP_018851080.1 PREDICTED: protochlorophyllide reductase, chloroplastic [Juglans regia]	7.68378e+08	25	16	52.51		237	>XP_018805948.1 PREDICTED: putative glucose-6-phosphate 1-epimerase isoform X1 [Juglans regia]						247	>XP_018820785.1 PREDICTED: peroxiredoxin Q, chloroplastic [Juglans regia]	3.80343e+08	18	13	41.78		233
242	>XP_018816673.1 PREDICTED: UDP-glucose 6-dehydrogenase 1 [Juglans regia]	8.90765e+08	22	18	39.79		237	>XP_018830113.1 PREDICTED: glutamate-1-semialdehyde 2,1-aminomutase 2, chloroplastic [Juglans regia]	4.32818e+08	18	15	35.43		234	>XP_018815343.1 PREDICTED: type III polyketide synthase B-like [Juglans regia]	1.19931e+09	17	12	30.53		233	>XP_018805948.1 PREDICTED: putative glucose-6-phosphate 1-epimerase isoform X1 [Juglans regia]						229	>XP_018832824.1 PREDICTED: stress-response A/B barrel domain-containing protein UP3-like [Juglans regia]	8.34127e+08	21	15	76.34		237	>XP_018805949.1 PREDICTED: putative glucose-6-phosphate 1-epimerase isoform X1 [Juglans regia]						248	>XP_018854624.1 PREDICTED: uncharacterized protein At2g37660, chloroplastic-like [Juglans regia]	6.21836e+08	17	12	47.06		234
243	>XP_018827302.1 PREDICTED: succinate--CoA ligase [ADP-forming] subunit beta, mitochondrial [Juglans regia]	7.93411e+08	22	20	46.21		238	>XP_018845359.1 PREDICTED: mitochondrial outer membrane protein porin 2-like [Juglans regia]	8.7816e+08	22	15	44.57		235	>XP_018830217.1 PREDICTED: oxygen-evolving enhancer protein 1, chloroplastic-like [Juglans regia]	1.07835e+09	13	9	32.93		233	>XP_018805949.1 PREDICTED: putative glucose-6-phosphate 1-epimerase isoform X1 [Juglans regia]						230	>XP_018851852.1 PREDICTED: 5-methyltetrahydropteroyltriglutamate--homocysteine methyltransferase-like [Juglans regia]	8.86534e+08	18	13	22.24		237	>XP_018805950.1 PREDICTED: putative glucose-6-phosphate 1-epimerase isoform X1 [Juglans regia]						249	>XP_018848375.1 PREDICTED: ribulose bisphosphate carboxylase small chain, chloroplastic-like [Juglans regia]	1.30572e+09	26	19	44.81		234
244	>XP_018816861.1 PREDICTED: ubiquitin receptor RAD23c-like [Juglans regia]	733560352	19	15	44.13		238	>XP_018849544.1 PREDICTED: mitochondrial outer membrane protein porin 2-like [Juglans regia]						236	>XP_018839280.1 PREDICTED: 26S protease regulatory subunit 7A [Juglans regia]	1.17756e+09	27	24	62.21		233	>XP_018805950.1 PREDICTED: putative glucose-6-phosphate 1-epimerase isoform X1 [Juglans regia]						231	>XP_018859242.1 PREDICTED: flowering locus K homology domain-like [Juglans regia]	5.48249e+08	17	13	33.41		238	>XP_018820323.1 PREDICTED: 26S proteasome regulatory subunit 4 homolog B [Juglans regia]	6.67586e+08	23	21	52.69		249	>XP_018848376.1 PREDICTED: ribulose bisphosphate carboxylase small chain, chloroplastic-like [Juglans regia]						235
245	>XP_018827576.1 PREDICTED: SAL1 phosphatase-like isoform X1 [Juglans regia]	4.89805e+08	13	13	40.34		238	>XP_018856168.1 PREDICTED: mitochondrial outer membrane protein porin 2-like [Juglans regia]						237	>XP_018847993.1 PREDICTED: importin subunit alpha-1-like [Juglans regia]	4.5736e+08	16	15	35.66		234	>XP_018841018.1 PREDICTED: NADH-cytochrome b5 reductase-like protein [Juglans regia]	1.26342e+09	27	18	53.66		232	>XP_018819117.1 PREDICTED: pyruvate dehydrogenase E1 component subunit alpha-1, mitochondrial-like [Juglans regia]	830436268	22	16	45.25		238	>XP_018858352.1 PREDICTED: 26S proteasome regulatory subunit 4 homolog B [Juglans regia]						249	>XP_018855324.1 PREDICTED: ribulose bisphosphate carboxylase small chain, chloroplastic-like [Juglans regia]						236
245	>XP_018827577.1 PREDICTED: SAL1 phosphatase-like isoform X2 [Juglans regia]						239	>XP_018845417.1 PREDICTED: uncharacterized protein LOC109009381 [Juglans regia]	9.50552e+08	21	16	50.47		237	>XP_018847994.1 PREDICTED: importin subunit alpha-1-like [Juglans regia]						235	>XP_018834053.1 PREDICTED: probable alpha-mannosidase At5g13980 isoform X1 [Juglans regia]	6.2538e+08	18	17	19.81		233	>XP_018851318.1 PREDICTED: serine/threonine-protein phosphatase 2A 65 kDa regulatory subunit A beta isoform [Juglans regia]	5.76877e+08	19	14	30.32		239	>XP_018843119.1 PREDICTED: mannan endo-1,4-beta-mannosidase 4-like [Juglans regia]	7.70262e+08	22	15	33.66		250	>XP_018849417.1 PREDICTED: aspartyl protease AED3-like [Juglans regia]	9.85558e+08	20	13	27.4		237
246	>XP_018826449.1 PREDICTED: succinate dehydrogenase [ubiquinone] flavoprotein subunit 1, mitochondrial [Juglans regia]	5.47069e+08	18	16	32.7		240	>XP_018829853.1 PREDICTED: 5-methyltetrahydropteroyltriglutamate--homocysteine methyltransferase [Juglans regia]	4.44696e+08	14	10	23.14		238	>XP_018835624.1 PREDICTED: ran-binding protein 1 homolog a-like [Juglans regia]	1423240772	16	14	61.86		235	>XP_018834054.1 PREDICTED: probable alpha-mannosidase At5g13980 isoform X2 [Juglans regia]						234	>XP_018844468.1 PREDICTED: serine carboxypeptidase-like 40 [Juglans regia]	3.57649e+08	16	12	30.6		240	>XP_018850787.1 PREDICTED: annexin D2-like [Juglans regia]	6.58313e+08	17	13	45.74		251	>XP_018837934.1 PREDICTED: acyl-CoA-binding protein isoform X2 [Juglans regia]	9.95963e+08	34	21	80.95		238
247	>XP_018849376.1 PREDICTED: phosphoenolpyruvate carboxylase, housekeeping isozyme [Juglans regia]	8.39737e+08	28	23	24.46		241	>XP_018847349.1 PREDICTED: plastidial pyruvate kinase 2 [Juglans regia]	4.28457e+08	14	13	30.21		239	>XP_018839250.1 PREDICTED: 40S ribosomal protein SA-like isoform X1 [Juglans regia]	2.21763e+09	27	16	47.7		235	>XP_018834055.1 PREDICTED: probable alpha-mannosidase At5g13980 isoform X3 [Juglans regia]						235	>XP_018837477.1 PREDICTED: T-complex protein 1 subunit eta isoform X1 [Juglans regia]	6.4154e+08	18	15	35.41		241	>XP_018811862.1 PREDICTED: aspartic proteinase-like isoform X1 [Juglans regia]	5.37298e+08	16	12	33.02		251	>XP_018837935.1 PREDICTED: acyl-CoA-binding protein isoform X3 [Juglans regia]						239
248	>XP_018845399.1 PREDICTED: inositol-3-phosphate synthase-like [Juglans regia]	6.26327e+08	14	12	35.49		242	>XP_018838095.1 PREDICTED: 3-hydroxyisobutyryl-CoA hydrolase-like protein 3, mitochondrial isoform X1 [Juglans regia]	7.32376e+08	18	15	42.79		239	>XP_018839251.1 PREDICTED: 40S ribosomal protein SA-like isoform X2 [Juglans regia]						235	>XP_018834056.1 PREDICTED: probable alpha-mannosidase At5g13980 isoform X4 [Juglans regia]						235	>XP_018837479.1 PREDICTED: T-complex protein 1 subunit eta isoform X2 [Juglans regia]						241	>XP_018811868.1 PREDICTED: aspartic proteinase-like isoform X2 [Juglans regia]						252	>XP_018814969.1 PREDICTED: 28 kDa ribonucleoprotein, chloroplastic-like [Juglans regia]	1.04711e+09	30	19	41.07		240
249	>XP_018849886.1 PREDICTED: heat shock protein 90-6, mitochondrial isoform X1 [Juglans regia]	5.91941e+08	19	18	28.96		242	>XP_018838098.1 PREDICTED: 3-hydroxyisobutyryl-CoA hydrolase-like protein 3, mitochondrial isoform X4 [Juglans regia]						240	>XP_018839142.1 PREDICTED: NADP-dependent malic enzyme-like [Juglans regia]	6.76185e+08	17	14	28.84		236	>XP_018829145.1 PREDICTED: ankyrin repeat domain-containing protein 2B-like [Juglans regia]	8.81946e+08	23	14	42.73		236	>XP_018830828.1 PREDICTED: probable fructokinase-7 [Juglans regia]	4.9158e+08	17	15	43.93		241	>XP_018811875.1 PREDICTED: aspartic proteinase-like isoform X2 [Juglans regia]						253	>XP_018824896.1 PREDICTED: glycine-rich RNA-binding protein 3, mitochondrial-like [Juglans regia]	735918537	17	12	22.54		241
249	>XP_018849887.1 PREDICTED: heat shock protein 90-6, mitochondrial isoform X2 [Juglans regia]						243	>XP_018835046.1 PREDICTED: proteasome subunit alpha type-6 isoform X1 [Juglans regia]	1.00672e+09	24	15	61.79		241	>XP_018847166.1 PREDICTED: succinate--CoA ligase [ADP-forming] subunit beta, mitochondrial-like [Juglans regia]	1.00017e+09	24	20	50.24		237	>XP_018816762.1 PREDICTED: glutamine synthetase cytosolic isozyme [Juglans regia]	8.13969e+08	18	13	34.83		237	>XP_018832706.1 PREDICTED: ATP-dependent Clp protease ATP-binding subunit ClpA homolog CD4B, chloroplastic-like [Juglans regia]	6.72337e+08	21	18	23.27		242	>XP_018812043.1 PREDICTED: large proline-rich protein BAG6-like isoform X1 [Juglans regia]	2.48415e+08	13	12	19.76		254	>XP_018823508.1 PREDICTED: glutamate decarboxylase-like [Juglans regia]	4.56958e+08	17	16	32.24		242
250	>XP_018825910.1 PREDICTED: ERBB-3 BINDING PROTEIN 1 isoform X1 [Juglans regia]	8.95797e+08	25	17	40		243	>XP_018835047.1 PREDICTED: proteasome subunit alpha type-6 isoform X2 [Juglans regia]						242	>XP_018820076.1 PREDICTED: SKP1-like protein 1B [Juglans regia]	9.87068e+08	23	15	64.52		238	>XP_018838281.1 PREDICTED: V-type proton ATPase catalytic subunit A [Juglans regia]	6.83712e+08	22	20	35.31		237	>XP_018832712.1 PREDICTED: ATP-dependent Clp protease ATP-binding subunit ClpA homolog CD4B, chloroplastic-like [Juglans regia]						242	>XP_018812044.1 PREDICTED: large proline-rich protein BAG6-like isoform X2 [Juglans regia]						255	>XP_018845601.1 PREDICTED: proteasome subunit beta type-6 [Juglans regia]	9.85258e+08	23	17	56.36		242
250	>XP_018825911.1 PREDICTED: ERBB-3 BINDING PROTEIN 1 isoform X2 [Juglans regia]						244	>XP_018835624.1 PREDICTED: ran-binding protein 1 homolog a-like [Juglans regia]	8.59676e+08	17	13	53.39		242	>XP_018853688.1 PREDICTED: SKP1-like protein 1B [Juglans regia]						239	>XP_018858232.1 PREDICTED: probable L-ascorbate peroxidase 6, chloroplastic [Juglans regia]	1.31312e+09	25	15	45.13		237	>XP_018836595.1 PREDICTED: chaperone protein ClpC, chloroplastic [Juglans regia]						243	>XP_018851971.1 PREDICTED: 40S ribosomal protein S20-2-like [Juglans regia]	1.78051e+09	28	18	68.85		256	>XP_018823859.1 PREDICTED: V-type proton ATPase subunit B 2 [Juglans regia]	6.46173e+08	19	15	31.76		242
251	>XP_018851971.1 PREDICTED: 40S ribosomal protein S20-2-like [Juglans regia]	2.53149e+09	39	22	69.67		245	>XP_018844363.1 PREDICTED: RNA-binding protein CP29B, chloroplastic-like [Juglans regia]	1.43362e+09	30	18	40.64		243	>XP_018819182.1 PREDICTED: ran-binding protein 1 homolog a-like [Juglans regia]	1.42148e+09	20	15	65		240	>XP_018838600.1 PREDICTED: protein SGT1 homolog [Juglans regia]	1.07022e+09	18	16	55.15		238	>XP_018822704.1 PREDICTED: alpha-L-arabinofuranosidase 1 [Juglans regia]	6.33815e+08	19	17	26.18		243	>XP_018851972.1 PREDICTED: 40S ribosomal protein S20-2-like [Juglans regia]						256	>XP_018823860.1 PREDICTED: V-type proton ATPase subunit B 2 [Juglans regia]						243
251	>XP_018851972.1 PREDICTED: 40S ribosomal protein S20-2-like [Juglans regia]						246	>XP_018857292.1 PREDICTED: glutathione reductase, cytosolic-like [Juglans regia]	6.88834e+08	23	18	41.57		244	>XP_018851852.1 PREDICTED: 5-methyltetrahydropteroyltriglutamate--homocysteine methyltransferase-like [Juglans regia]	1.10317e+09	20	15	21.38		241	>XP_018823859.1 PREDICTED: V-type proton ATPase subunit B 2 [Juglans regia]	8.09653e+08	19	15	38.93		238	>XP_018822706.1 PREDICTED: alpha-L-arabinofuranosidase 1 [Juglans regia]						244	>XP_018834149.1 PREDICTED: nascent polypeptide-associated complex subunit beta-like [Juglans regia]	8.86683e+08	12	8	49.04		256	>XP_018823861.1 PREDICTED: V-type proton ATPase subunit B 2 [Juglans regia]						244
252	>XP_018841594.1 PREDICTED: tetraketide alpha-pyrone reductase 1 [Juglans regia]	1.28219e+09	27	18	51.53		246	>XP_018857293.1 PREDICTED: glutathione reductase, cytosolic-like [Juglans regia]						245	>XP_018814969.1 PREDICTED: 28 kDa ribonucleoprotein, chloroplastic-like [Juglans regia]	1.17134e+09	31	19	48.51		241	>XP_018823860.1 PREDICTED: V-type proton ATPase subunit B 2 [Juglans regia]						239	>XP_018838095.1 PREDICTED: 3-hydroxyisobutyryl-CoA hydrolase-like protein 3, mitochondrial isoform X1 [Juglans regia]	6.97354e+08	16	14	44.19		244	>XP_018834150.1 PREDICTED: nascent polypeptide-associated complex subunit beta-like [Juglans regia]						256	>XP_018841506.1 PREDICTED: V-type proton ATPase subunit B 1-like [Juglans regia]						245
253	>XP_018846853.1 PREDICTED: RAN GTPase-activating protein 2 [Juglans regia]	5.61817e+08	21	19	39.89		247	>XP_018825127.1 PREDICTED: plasminogen activator inhibitor 1 RNA-binding protein [Juglans regia]	9.01199e+08	31	18	45.86		246	>XP_018851483.1 PREDICTED: isocitrate dehydrogenase [NAD] catalytic subunit 5, mitochondrial isoform X1 [Juglans regia]	9.42203e+08	19	14	51.34		241	>XP_018823861.1 PREDICTED: V-type proton ATPase subunit B 2 [Juglans regia]						240	>XP_018819182.1 PREDICTED: ran-binding protein 1 homolog a-like [Juglans regia]	1.17156e+09	21	15	53.64		244	>XP_018834937.1 PREDICTED: nascent polypeptide-associated complex subunit beta-like [Juglans regia]						256	>XP_018841507.1 PREDICTED: V-type proton ATPase subunit B 1-like [Juglans regia]						245
253	>XP_018846854.1 PREDICTED: RAN GTPase-activating protein 2 [Juglans regia]						248	>XP_018843902.1 PREDICTED: phosphoribulokinase, chloroplastic [Juglans regia]	4.54681e+08	16	13	44.5		247	>XP_018838095.1 PREDICTED: 3-hydroxyisobutyryl-CoA hydrolase-like protein 3, mitochondrial isoform X1 [Juglans regia]	1.13604e+09	19	14	46.51		241	>XP_018841506.1 PREDICTED: V-type proton ATPase subunit B 1-like [Juglans regia]						241	>XP_018810128.1 PREDICTED: D-3-phosphoglycerate dehydrogenase 2, chloroplastic-like [Juglans regia]	4.32365e+08	15	13	32.12		245	>XP_018822704.1 PREDICTED: alpha-L-arabinofuranosidase 1 [Juglans regia]	6.12963e+08	19	18	24.41		256	>XP_018841508.1 PREDICTED: V-type proton ATPase subunit B 1-like [Juglans regia]						246
254	>XP_018821044.1 PREDICTED: peroxidase 9 [Juglans regia]	788828821	19	15	50.88		249	>XP_018830828.1 PREDICTED: probable fructokinase-7 [Juglans regia]	7.27563e+08	24	16	51.73		247	>XP_018838098.1 PREDICTED: 3-hydroxyisobutyryl-CoA hydrolase-like protein 3, mitochondrial isoform X4 [Juglans regia]						241	>XP_018841507.1 PREDICTED: V-type proton ATPase subunit B 1-like [Juglans regia]						242	>XP_018854638.1 PREDICTED: plasminogen activator inhibitor 1 RNA-binding protein-like [Juglans regia]	8.78221e+08	29	17	37.13		245	>XP_018822706.1 PREDICTED: alpha-L-arabinofuranosidase 1 [Juglans regia]						257	>XP_018836411.1 PREDICTED: catalase isozyme 1 [Juglans regia]	6.02325e+08	19	11	33.13		247
255	>XP_018829628.1 PREDICTED: malate dehydrogenase, glyoxysomal [Juglans regia]	7.95324e+08	16	14	52.53		250	>XP_018842745.1 PREDICTED: stomatin-like protein 2, mitochondrial [Juglans regia]	5.49662e+08	23	18	48.95		248	>XP_018839113.1 PREDICTED: aldo-keto reductase family 4 member C9-like [Juglans regia]	1.14974e+09	23	18	67.94		241	>XP_018841508.1 PREDICTED: V-type proton ATPase subunit B 1-like [Juglans regia]						243	>XP_018841547.1 PREDICTED: ubiquitin domain-containing protein DSK2a-like [Juglans regia]	3.40414e+08	13	12	27.91		246	>XP_018816907.1 PREDICTED: uncharacterized protein LOC108988200 [Juglans regia]	9.74224e+08	17	13	65.45		258	>XP_018813172.1 PREDICTED: small heat shock protein, chloroplastic-like [Juglans regia]	722265452	26	15	54.5		248
256	>XP_018823508.1 PREDICTED: glutamate decarboxylase-like [Juglans regia]	680982384	21	18	40.41		251	>XP_018837327.1 PREDICTED: proteasome subunit alpha type-2-B [Juglans regia]	1.70276e+09	30	16	59.57		248	>XP_018839114.1 PREDICTED: aldo-keto reductase family 4 member C9-like [Juglans regia]						242	>XP_018839113.1 PREDICTED: aldo-keto reductase family 4 member C9-like [Juglans regia]	7.03219e+08	19	15	63.49		244	>XP_018829538.1 PREDICTED: pyrophosphate--fructose 6-phosphate 1-phosphotransferase subunit beta [Juglans regia]	4.38936e+08	14	13	33.1		246	>XP_018816908.1 PREDICTED: uncharacterized protein LOC108988200 [Juglans regia]						259	>XP_018808637.1 PREDICTED: probable xyloglucan endotransglucosylase/hydrolase protein 6 [Juglans regia]	568400794	20	14	39.86		249
257	>XP_018826002.1 PREDICTED: endo-1,3;1,4-beta-D-glucanase isoform X2 [Juglans regia]	1.17232e+09	16	11	65.27		252	>XP_018851397.1 PREDICTED: probable nucleoredoxin 1 isoform X1 [Juglans regia]	5.73077e+08	19	17	34.87		249	>XP_018838617.1 PREDICTED: coproporphyrinogen-III oxidase 1, chloroplastic [Juglans regia]	5.1708e+08	14	13	43.13		242	>XP_018839114.1 PREDICTED: aldo-keto reductase family 4 member C9-like [Juglans regia]						245	>XP_018859442.1 PREDICTED: phosphoprotein ECPP44-like [Juglans regia]	5.70982e+08	19	12	47.97		247	>XP_018820845.1 PREDICTED: xylose isomerase [Juglans regia]	428865664	13	12	35.64		260	>XP_018821822.1 PREDICTED: sedoheptulose-1,7-bisphosphatase, chloroplastic [Juglans regia]	6.64793e+08	20	16	35.11		250
258	>XP_018826578.1 PREDICTED: geranylgeranyl diphosphate reductase, chloroplastic-like [Juglans regia]	6.0655e+08	20	16	43.1		252	>XP_018851398.1 PREDICTED: probable nucleoredoxin 1 isoform X2 [Juglans regia]						250	>XP_018839634.1 PREDICTED: S-formylglutathione hydrolase [Juglans regia]	9.11195e+08	20	11	47.39		243	>XP_018852010.1 PREDICTED: phosphoserine aminotransferase 1, chloroplastic-like [Juglans regia]	9.06001e+08	18	13	36.41		246	>XP_018843511.1 PREDICTED: protein ECERIFERUM 1-like [Juglans regia]	4.73201e+08	14	14	29.84		248	>XP_018860724.1 PREDICTED: glutathione S-transferase DHAR2-like [Juglans regia]	5.45569e+08	18	14	74.77		261	>XP_018810668.1 PREDICTED: dehydrin DHN1-like isoform X4 [Juglans regia]	1.4958e+08	14	11	40.38		250
259	>XP_018811694.1 PREDICTED: copper transport protein ATX1-like [Juglans regia]	8.18252e+08	20	12	78.95		253	>XP_018851232.1 PREDICTED: ubiquitin-conjugating enzyme E2 variant 1D [Juglans regia]	1.90689e+09	40	18	84.25		251	>XP_018811694.1 PREDICTED: copper transport protein ATX1-like [Juglans regia]	1.11921e+09	17	11	73.68		244	>XP_018841547.1 PREDICTED: ubiquitin domain-containing protein DSK2a-like [Juglans regia]	4.98142e+08	17	14	25.94		247	>XP_018839329.1 PREDICTED: methylenetetrahydrofolate reductase 2-like [Juglans regia]	6.35499e+08	18	17	35.97		249	>XP_018852010.1 PREDICTED: phosphoserine aminotransferase 1, chloroplastic-like [Juglans regia]	694668719	18	13	41.37		261	>XP_018810669.1 PREDICTED: dehydrin DHN1-like isoform X5 [Juglans regia]						251
260	>XP_018820175.1 PREDICTED: monothiol glutaredoxin-S17 [Juglans regia]	404374435	11	11	34.96		254	>XP_018848571.1 PREDICTED: dihydrolipoyllysine-residue acetyltransferase component 2 of pyruvate dehydrogenase complex, mitochondrial-like [Juglans regia]	3.93211e+08	14	11	24.23		252	>XP_018812048.1 PREDICTED: T-complex protein 1 subunit beta [Juglans regia]	1.27457e+09	22	18	37.57		245	>XP_018835689.1 PREDICTED: 26S protease regulatory subunit 6B homolog [Juglans regia]	1.16955e+09	21	19	48.93		248	>XP_018808627.1 PREDICTED: probable carboxylesterase 8 [Juglans regia]	4.68029e+08	17	16	56.67		250	>XP_018807246.1 PREDICTED: probable protein disulfide-isomerase A6 [Juglans regia]	7.22946e+08	18	15	44.32		261	>XP_018810670.1 PREDICTED: dehydrin DHN1-like isoform X4 [Juglans regia]						252
261	>XP_018836411.1 PREDICTED: catalase isozyme 1 [Juglans regia]	1.13302e+09	20	15	44.51		255	>XP_018850544.1 PREDICTED: pectinesterase-like [Juglans regia]	3.69482e+08	9	9	23.46		253	>XP_018857215.1 PREDICTED: cysteine synthase-like [Juglans regia]	8.68329e+08	16	13	41.29		246	>XP_018808212.1 PREDICTED: malate dehydrogenase-like [Juglans regia]	1.07809e+09	23	13	35.84		249	>XP_018833466.1 PREDICTED: tubulin beta-1 chain isoform X1 [Juglans regia]	4.67773e+08	14	10	30.73		251	>XP_018811449.1 PREDICTED: UTP--glucose-1-phosphate uridylyltransferase [Juglans regia]	5.19396e+08	15	12	35.37		262	>XP_018818014.1 PREDICTED: eukaryotic translation initiation factor 3 subunit I-like [Juglans regia]	6.53637e+08	18	16	53.07		253
262	>XP_018851766.1 PREDICTED: plastocyanin B'/B'' [Juglans regia]	6.03711e+09	49	14	38.69		256	>XP_018851971.1 PREDICTED: 40S ribosomal protein S20-2-like [Juglans regia]	2.47074e+09	34	18	53.28		253	>XP_018857216.1 PREDICTED: cysteine synthase-like [Juglans regia]						247	>XP_018835046.1 PREDICTED: proteasome subunit alpha type-6 isoform X1 [Juglans regia]	1.26648e+09	18	13	66.67		249	>XP_018833467.1 PREDICTED: tubulin beta-1 chain isoform X2 [Juglans regia]						252	>XP_018830217.1 PREDICTED: oxygen-evolving enhancer protein 1, chloroplastic-like [Juglans regia]	6.33287e+08	12	10	35.95		263	>XP_018828576.1 PREDICTED: 26S protease regulatory subunit 6B homolog [Juglans regia]	6.14068e+08	18	15	36.04		253
262	>XP_018853482.1 PREDICTED: plastocyanin B'/B'' [Juglans regia]						256	>XP_018851972.1 PREDICTED: 40S ribosomal protein S20-2-like [Juglans regia]						253	>XP_018857217.1 PREDICTED: cysteine synthase-like [Juglans regia]						247	>XP_018835047.1 PREDICTED: proteasome subunit alpha type-6 isoform X2 [Juglans regia]						249	>XP_018833468.1 PREDICTED: tubulin beta-1 chain isoform X3 [Juglans regia]						253	>XP_018839329.1 PREDICTED: methylenetetrahydrofolate reductase 2-like [Juglans regia]	6.00392e+08	19	16	33.95		264	>XP_018847818.1 PREDICTED: glycine-rich RNA-binding protein-like [Juglans regia]	1.26049e+09	30	15	45.03		254
263	>XP_018851232.1 PREDICTED: ubiquitin-conjugating enzyme E2 variant 1D [Juglans regia]	1.7104e+09	40	19	84.25		257	>XP_018846590.1 PREDICTED: peroxidase 12-like isoform X1 [Juglans regia]	7.70474e+08	17	15	43.66		254	>XP_018825404.1 PREDICTED: protein ASPARTIC PROTEASE IN GUARD CELL 1-like [Juglans regia]	1953969760	24	17	29.92		248	>XP_018821044.1 PREDICTED: peroxidase 9 [Juglans regia]	8.88172e+08	19	15	50.88		250	>XP_018850578.1 PREDICTED: protein IN2-1 homolog B-like [Juglans regia]	7.43221e+08	17	12	51.85		254	>XP_018838600.1 PREDICTED: protein SGT1 homolog [Juglans regia]	5.55081e+08	17	14	52.92		265	>XP_018839769.1 PREDICTED: monodehydroascorbate reductase, seedling isozyme-like [Juglans regia]	6.15581e+08	27	18	32.49		255
264	>XP_018848917.1 PREDICTED: probable LRR receptor-like serine/threonine-protein kinase At4g36180 [Juglans regia]	1.18231e+09	24	17	31.64		258	>XP_018829145.1 PREDICTED: ankyrin repeat domain-containing protein 2B-like [Juglans regia]	7.08718e+08	23	15	46.72		255	>XP_018832881.1 PREDICTED: staphylococcal nuclease domain-containing protein 1-like [Juglans regia]	5.45588e+08	18	17	19.07		249	>XP_018851971.1 PREDICTED: 40S ribosomal protein S20-2-like [Juglans regia]	1.96896e+09	34	20	68.85		251	>XP_018850842.1 PREDICTED: apoptotic chromatin condensation inducer in the nucleus-like isoform X2 [Juglans regia]	3.13803e+08	17	16	26.2		255	>XP_018822697.1 PREDICTED: calmodulin-7 [Juglans regia]	3.22283e+09	37	19	89.93		266	>XP_018843576.1 PREDICTED: probable linoleate 9S-lipoxygenase 5 [Juglans regia]	1.63161e+08	9	9	15.45		256
265	>XP_018829853.1 PREDICTED: 5-methyltetrahydropteroyltriglutamate--homocysteine methyltransferase [Juglans regia]	7.19586e+08	17	12	24.05		259	>XP_018827682.1 PREDICTED: uncharacterized protein LOC108996311 [Juglans regia]	433693056	16	13	35.79		255	>XP_018832889.1 PREDICTED: staphylococcal nuclease domain-containing protein 1-like [Juglans regia]						249	>XP_018851972.1 PREDICTED: 40S ribosomal protein S20-2-like [Juglans regia]						252	>XP_018827585.1 PREDICTED: fumarylacetoacetase [Juglans regia]	6.75085e+08	15	12	40.95		255	>XP_018822698.1 PREDICTED: calmodulin-7 [Juglans regia]						267	>sp|K1C10_HUMAN|(Common contaminant protein)	4.33965e+08	17	14	25.63		257
266	>XP_018831659.1 PREDICTED: betaine aldehyde dehydrogenase 1, chloroplastic [Juglans regia]	6.02938e+08	14	13	40.16		260	>XP_018851719.1 PREDICTED: methyl-CpG-binding domain-containing protein 11-like isoform X1 [Juglans regia]	4.70937e+08	31	20	51.38		256	>XP_018814251.1 PREDICTED: dihydrolipoyl dehydrogenase 1, mitochondrial [Juglans regia]	1.32989e+09	24	16	35.88		250	>XP_018843515.1 PREDICTED: UMP-CMP kinase 3-like [Juglans regia]	1.06609e+09	24	15	72.6		253	>XP_018850554.1 PREDICTED: alanine aminotransferase 2-like [Juglans regia]	5.28444e+08	16	15	32.59		255	>XP_018822699.1 PREDICTED: calmodulin-7 [Juglans regia]						268	>XP_018856462.1 PREDICTED: uncharacterized protein LOC109018740 isoform X1 [Juglans regia]	2.09218e+08	14	13	18.3		258
267	>XP_018814969.1 PREDICTED: 28 kDa ribonucleoprotein, chloroplastic-like [Juglans regia]	1137857371	36	21	44.94		260	>XP_018851720.1 PREDICTED: methyl-CpG-binding domain-containing protein 11-like isoform X2 [Juglans regia]						257	>XP_018807947.1 PREDICTED: glycine-rich domain-containing protein 2-like [Juglans regia]	3.35791e+08	16	15	23.9		251	>XP_018816907.1 PREDICTED: uncharacterized protein LOC108988200 [Juglans regia]	8.24881e+08	16	12	64.55		254	>XP_018848062.1 PREDICTED: transketolase, chloroplastic [Juglans regia]	6.48444e+08	18	14	25.73		255	>XP_018854781.1 PREDICTED: calmodulin-7 [Juglans regia]						268	>XP_018856463.1 PREDICTED: uncharacterized protein LOC109018740 isoform X2 [Juglans regia]						259
268	>XP_018859875.1 PREDICTED: glycine-rich RNA-binding protein 3, mitochondrial [Juglans regia]	1239954458	31	18	43.35		261	>XP_018807246.1 PREDICTED: probable protein disulfide-isomerase A6 [Juglans regia]	6.72324e+08	16	13	42.38		258	>XP_018827031.1 PREDICTED: protein disulfide isomerase-like 2-3 isoform X1 [Juglans regia]	1.41544e+09	22	16	36.03		251	>XP_018816908.1 PREDICTED: uncharacterized protein LOC108988200 [Juglans regia]						255	>XP_018857270.1 PREDICTED: magnesium-chelatase subunit ChlI, chloroplastic [Juglans regia]	4.18761e+08	14	13	35.7		256	>XP_018824881.1 PREDICTED: alpha-1,4-glucan-protein synthase [UDP-forming] [Juglans regia]	7.54456e+08	19	16	43.09		269	>XP_018814712.1 PREDICTED: cyanogenic beta-glucosidase-like [Juglans regia]	921416190	28	18	24.52		260
269	>XP_018824948.1 PREDICTED: probable cinnamyl alcohol dehydrogenase 9 [Juglans regia]	6.23559e+08	15	13	38.16		262	>XP_018826105.1 PREDICTED: glutamine synthetase leaf isozyme, chloroplastic [Juglans regia]	5.80522e+08	23	16	40.74		258	>XP_018827032.1 PREDICTED: protein disulfide isomerase-like 2-3 isoform X2 [Juglans regia]						252	>XP_018810050.1 PREDICTED: peptidyl-prolyl cis-trans isomerase CYP20-1 [Juglans regia]	2539312116	39	23	59.31		255	>XP_018857271.1 PREDICTED: magnesium-chelatase subunit ChlI, chloroplastic [Juglans regia]						257	>XP_018837477.1 PREDICTED: T-complex protein 1 subunit eta isoform X1 [Juglans regia]	6.83877e+08	16	14	33.63		270	>XP_018824314.1 PREDICTED: reactive Intermediate Deaminase A, chloroplastic-like [Juglans regia]	5.29886e+08	18	12	50.79		261
270	>XP_018847976.1 PREDICTED: FAM10 family protein At4g22670-like [Juglans regia]	5.53272e+08	16	12	30.73		262	>XP_018826106.1 PREDICTED: glutamine synthetase leaf isozyme, chloroplastic [Juglans regia]						259	>XP_018849809.1 PREDICTED: aminomethyltransferase, mitochondrial-like [Juglans regia]	8.91909e+08	20	14	46.32		253	>XP_018857445.1 PREDICTED: thylakoid lumenal 29 kDa protein, chloroplastic [Juglans regia]	4.88247e+08	16	12	35.95		256	>XP_018834193.1 PREDICTED: dynamin-2A-like [Juglans regia]	3.41991e+08	21	15	20.75		257	>XP_018837479.1 PREDICTED: T-complex protein 1 subunit eta isoform X2 [Juglans regia]						271	>XP_018833157.1 PREDICTED: serine carboxypeptidase-like 51 [Juglans regia]	484101341	18	15	30.72		262
271	>XP_018812582.1 PREDICTED: 40S ribosomal protein S8-like [Juglans regia]	4.14523e+08	14	12	48.89		262	>XP_018826107.1 PREDICTED: glutamine synthetase leaf isozyme, chloroplastic [Juglans regia]						259	>XP_018849810.1 PREDICTED: aminomethyltransferase, mitochondrial-like [Juglans regia]						254	>XP_018843119.1 PREDICTED: mannan endo-1,4-beta-mannosidase 4-like [Juglans regia]	9.19342e+08	26	18	37.38		257	>XP_018840319.1 PREDICTED: coatomer subunit alpha-1-like [Juglans regia]	2.88509e+08	16	15	14.77		258	>XP_018838338.1 PREDICTED: phosphoprotein ECPP44-like [Juglans regia]	6.65696e+08	20	10	51.88		272	>XP_018811660.1 PREDICTED: putative 4-hydroxy-4-methyl-2-oxoglutarate aldolase 2 [Juglans regia]	8.00793e+08	19	14	46.39		262
271	>XP_018812589.1 PREDICTED: 40S ribosomal protein S8-like [Juglans regia]						263	>XP_018857445.1 PREDICTED: thylakoid lumenal 29 kDa protein, chloroplastic [Juglans regia]	4.26205e+08	16	13	38.2		260	>XP_018823304.1 PREDICTED: argininosuccinate synthase, chloroplastic [Juglans regia]	1.56365e+09	26	19	46.37		255	>XP_018850794.1 PREDICTED: probable protein phosphatase 2C 39 [Juglans regia]	5.74977e+08	14	11	44.52		257	>XP_018840320.1 PREDICTED: coatomer subunit alpha-1-like [Juglans regia]						259	>XP_018857215.1 PREDICTED: cysteine synthase-like [Juglans regia]	6.5925e+08	12	10	40		273	>XP_018818800.1 PREDICTED: probable 6-phosphogluconolactonase 4, chloroplastic [Juglans regia]	4.9551e+08	18	13	30.03		263
272	>XP_018848153.1 PREDICTED: TATA-binding protein-associated factor 2N-like [Juglans regia]	9.07157e+08	41	14	41.67		264	>XP_018815668.1 PREDICTED: NADP-dependent malic enzyme-like [Juglans regia]	5.86363e+08	22	18	38.95		261	>XP_018850910.1 PREDICTED: bifunctional epoxide hydrolase 2-like [Juglans regia]	6.14354e+08	13	12	53.03		256	>XP_018847874.1 PREDICTED: 26S protease regulatory subunit 8 homolog A-like isoform X1 [Juglans regia]	6.36384e+08	23	18	42.14		257	>XP_018840321.1 PREDICTED: coatomer subunit alpha-1-like [Juglans regia]						259	>XP_018857216.1 PREDICTED: cysteine synthase-like [Juglans regia]						274	>XP_018856482.1 PREDICTED: exopolygalacturonase-like, partial [Juglans regia]	7.09335e+08	18	9	22.19		264
273	>XP_018856789.1 PREDICTED: transketolase, chloroplastic-like [Juglans regia]	7.22672e+08	18	14	16.67		264	>XP_018815669.1 PREDICTED: NADP-dependent malic enzyme-like [Juglans regia]						262	>XP_018821822.1 PREDICTED: sedoheptulose-1,7-bisphosphatase, chloroplastic [Juglans regia]	1.34306e+09	21	16	45.04		257	>XP_018819182.1 PREDICTED: ran-binding protein 1 homolog a-like [Juglans regia]	8.75655e+08	14	11	53.18		258	>XP_018817256.1 PREDICTED: chalcone synthase 1 [Juglans regia]	9.92064e+08	20	15	44.22		259	>XP_018857217.1 PREDICTED: cysteine synthase-like [Juglans regia]						275	>XP_018823640.1 PREDICTED: glutamine synthetase nodule isozyme-like [Juglans regia]	3.2916e+08	15	11	38.2		265
274	>XP_018840355.1 PREDICTED: glyceraldehyde-3-phosphate dehydrogenase GAPCP2, chloroplastic-like isoform X2 [Juglans regia]	1.02976e+09	19	13	41.41		265	>XP_018851305.1 PREDICTED: switch-associated protein 70 [Juglans regia]	2.91345e+08	14	13	28.69		263	>XP_018829628.1 PREDICTED: malate dehydrogenase, glyoxysomal [Juglans regia]	1.07435e+09	17	15	58.99		258	>XP_018818540.1 PREDICTED: heat shock protein 90-5, chloroplastic [Juglans regia]	6.33444e+08	21	18	25.66		259	>XP_018819793.1 PREDICTED: cell division cycle protein 48 homolog [Juglans regia]	5.53764e+08	17	10	18.26		260	>XP_018847349.1 PREDICTED: plastidial pyruvate kinase 2 [Juglans regia]	3.92954e+08	13	11	27.43		276	>XP_018835940.1 PREDICTED: mitochondrial outer membrane protein porin of 34 kDa-like [Juglans regia]	1.02111e+09	28	14	26.81		265
274	>XP_018840356.1 PREDICTED: glyceraldehyde-3-phosphate dehydrogenase GAPCP2, chloroplastic-like isoform X3 [Juglans regia]						266	>XP_018860494.1 PREDICTED: 20 kDa chaperonin, chloroplastic-like [Juglans regia]	1.09834e+09	14	11	38.39		264	>XP_018807321.1 PREDICTED: aconitate hydratase 1 [Juglans regia]	7.93014e+08	17	16	20.56		259	>XP_018829628.1 PREDICTED: malate dehydrogenase, glyoxysomal [Juglans regia]	7.80647e+08	15	13	50.28		260	>XP_018827032.1 PREDICTED: protein disulfide isomerase-like 2-3 isoform X2 [Juglans regia]	1.00148e+09	22	16	43.31		261	>XP_018819438.1 PREDICTED: nucleoside diphosphate kinase B [Juglans regia]	8.65414e+08	23	15	85.13		277	>XP_018808599.1 PREDICTED: 14-3-3-like protein D [Juglans regia]	8.44869e+08	21	13	46.15		266
275	>XP_018839769.1 PREDICTED: monodehydroascorbate reductase, seedling isozyme-like [Juglans regia]	8.72279e+08	21	17	40.32		267	>XP_018812190.1 PREDICTED: putative glucan endo-1,3-beta-glucosidase GVI isoform X1 [Juglans regia]	1.65696e+09	15	12	41.91		265	>XP_018844518.1 PREDICTED: 60S acidic ribosomal protein P2A-like [Juglans regia]	3003048092	21	10	76.11		260	>XP_018850910.1 PREDICTED: bifunctional epoxide hydrolase 2-like [Juglans regia]	4.96674e+08	15	12	50.16		261	>XP_018838600.1 PREDICTED: protein SGT1 homolog [Juglans regia]	6.22738e+08	17	13	50.7		262	>XP_018817874.1 PREDICTED: elongation factor 1-gamma [Juglans regia]	1.00042e+09	27	16	44.79		278	>XP_018823000.1 PREDICTED: formate dehydrogenase, mitochondrial [Juglans regia]	717129951	25	16	36.2		267
276	>XP_018819712.1 PREDICTED: ornithine aminotransferase, mitochondrial-like [Juglans regia]	4.79279e+08	15	13	41.56		267	>XP_018812191.1 PREDICTED: putative glucan endo-1,3-beta-glucosidase GVI isoform X2 [Juglans regia]						265	>XP_018844519.1 PREDICTED: 60S acidic ribosomal protein P2A-like [Juglans regia]						261	>XP_018854638.1 PREDICTED: plasminogen activator inhibitor 1 RNA-binding protein-like [Juglans regia]	8.1861e+08	25	16	37.13		262	>XP_018829145.1 PREDICTED: ankyrin repeat domain-containing protein 2B-like [Juglans regia]	5.85863e+08	22	15	41.88		263	>XP_018836411.1 PREDICTED: catalase isozyme 1 [Juglans regia]	8.05289e+08	18	15	41.06		279	>XP_018838601.1 PREDICTED: probable NADH dehydrogenase [ubiquinone] 1 alpha subcomplex subunit 5, mitochondrial [Juglans regia]	3.09415e+08	15	11	63.9		267
277	>XP_018822246.1 PREDICTED: aspartate aminotransferase P2, mitochondrial-like [Juglans regia]	6.7219e+08	18	17	42.24		268	>XP_018833466.1 PREDICTED: tubulin beta-1 chain isoform X1 [Juglans regia]	4.06673e+08	12	8	28.73		266	>XP_018850794.1 PREDICTED: probable protein phosphatase 2C 39 [Juglans regia]	6.03466e+08	14	12	45.58		262	>XP_018848041.1 PREDICTED: hsp70-Hsp90 organizing protein 3-like [Juglans regia]	7.70125e+08	17	14	36.63		263	>XP_018851766.1 PREDICTED: plastocyanin B'/B'' [Juglans regia]	3.07522e+09	33	12	38.69		264	>XP_018818666.1 PREDICTED: perakine reductase-like [Juglans regia]	4.72706e+08	10	10	42.44		280	>XP_018820730.1 PREDICTED: cationic peroxidase 1-like [Juglans regia]	5.17061e+08	19	13	29.94		267
277	>XP_018822247.1 PREDICTED: aspartate aminotransferase P2, mitochondrial-like [Juglans regia]						268	>XP_018833467.1 PREDICTED: tubulin beta-1 chain isoform X2 [Juglans regia]						267	>XP_018838281.1 PREDICTED: V-type proton ATPase catalytic subunit A [Juglans regia]	6.79309e+08	17	15	34.83		263	>XP_018836195.1 PREDICTED: pyruvate kinase 1, cytosolic-like [Juglans regia]	8.48486e+08	17	16	37.19		263	>XP_018853482.1 PREDICTED: plastocyanin B'/B'' [Juglans regia]						265	>XP_018817293.1 PREDICTED: protein transport protein SEC31 homolog B-like isoform X1 [Juglans regia]	4.52061e+08	16	16	17.93		281	>XP_018823093.1 PREDICTED: carbonic anhydrase 2-like [Juglans regia]	3.31807e+08	13	10	33.73		267
277	>XP_018822248.1 PREDICTED: aspartate aminotransferase P2, mitochondrial-like [Juglans regia]						268	>XP_018833468.1 PREDICTED: tubulin beta-1 chain isoform X3 [Juglans regia]						268	>XP_018859442.1 PREDICTED: phosphoprotein ECPP44-like [Juglans regia]	1.12228e+09	22	13	44.72		264	>XP_018844175.1 PREDICTED: peptidyl-prolyl cis-trans isomerase FKBP15-1 [Juglans regia]	6.43801e+08	20	11	41.94		264	>XP_018819149.1 PREDICTED: glutathione S-transferase U17-like [Juglans regia]	1.16635e+09	28	16	51.5		265	>XP_018817298.1 PREDICTED: protein transport protein SEC31 homolog B-like isoform X2 [Juglans regia]						282	>XP_018835624.1 PREDICTED: ran-binding protein 1 homolog a-like [Juglans regia]	7.06927e+08	17	13	46.61		268
278	>XP_018839280.1 PREDICTED: 26S protease regulatory subunit 7A [Juglans regia]	637160455	22	19	50.47		269	>XP_018815084.1 PREDICTED: 2-methylene-furan-3-one reductase-like [Juglans regia]	5.8308e+08	16	14	43.23		269	>XP_018819791.1 PREDICTED: cell division cycle protein 48 homolog [Juglans regia]	9.21615e+08	17	11	18.14		265	>XP_018825910.1 PREDICTED: ERBB-3 BINDING PROTEIN 1 isoform X1 [Juglans regia]	7.53447e+08	15	13	43.54		265	>XP_018852010.1 PREDICTED: phosphoserine aminotransferase 1, chloroplastic-like [Juglans regia]	8.51006e+08	18	14	37.35		266	>XP_018823705.1 PREDICTED: protein ASPARTIC PROTEASE IN GUARD CELL 1 [Juglans regia]	6.1342e+08	18	12	19.75		283	>XP_018838679.1 PREDICTED: cysteine proteinase inhibitor 5 [Juglans regia]	9.4586e+08	23	17	65.81		269
279	>XP_018836195.1 PREDICTED: pyruvate kinase 1, cytosolic-like [Juglans regia]	9.55832e+08	18	16	37.38		270	>XP_018849376.1 PREDICTED: phosphoenolpyruvate carboxylase, housekeeping isozyme [Juglans regia]	5.7167e+08	21	20	22.18		270	>XP_018825127.1 PREDICTED: plasminogen activator inhibitor 1 RNA-binding protein [Juglans regia]	7.85373e+08	34	20	45.3		265	>XP_018825911.1 PREDICTED: ERBB-3 BINDING PROTEIN 1 isoform X2 [Juglans regia]						266	>XP_018829853.1 PREDICTED: 5-methyltetrahydropteroyltriglutamate--homocysteine methyltransferase [Juglans regia]	6.73905e+08	17	12	24.05		267	>XP_018832881.1 PREDICTED: staphylococcal nuclease domain-containing protein 1-like [Juglans regia]	3.29219e+08	14	13	16.45		284	>XP_018843902.1 PREDICTED: phosphoribulokinase, chloroplastic [Juglans regia]	3.0189e+08	16	14	32.03		269
280	>XP_018833321.1 PREDICTED: aldehyde oxidase GLOX-like [Juglans regia]	1.75745e+09	32	20	27.54		271	>XP_018837477.1 PREDICTED: T-complex protein 1 subunit eta isoform X1 [Juglans regia]	5.61952e+08	16	13	28.83		271	>XP_018852010.1 PREDICTED: phosphoserine aminotransferase 1, chloroplastic-like [Juglans regia]	1.39702e+09	22	13	32.39		266	>XP_018846377.1 PREDICTED: glucose-6-phosphate 1-dehydrogenase, cytoplasmic isoform-like isoform X1 [Juglans regia]	844041655	21	17	33.08		267	>XP_018857445.1 PREDICTED: thylakoid lumenal 29 kDa protein, chloroplastic [Juglans regia]	3.48293e+08	16	13	35.95		267	>XP_018832889.1 PREDICTED: staphylococcal nuclease domain-containing protein 1-like [Juglans regia]						285	>XP_018814574.1 PREDICTED: plasma membrane-associated cation-binding protein 1-like [Juglans regia]	461428717	19	12	39.19		270
281	>XP_018851397.1 PREDICTED: probable nucleoredoxin 1 isoform X1 [Juglans regia]	7.11997e+08	18	16	35.07		271	>XP_018837479.1 PREDICTED: T-complex protein 1 subunit eta isoform X2 [Juglans regia]						272	>XP_018824368.1 PREDICTED: non-specific lipid-transfer protein-like [Juglans regia]	2.19387e+09	100	23	57.98		266	>XP_018846378.1 PREDICTED: glucose-6-phosphate 1-dehydrogenase, cytoplasmic isoform-like isoform X1 [Juglans regia]						268	>XP_018816821.1 PREDICTED: 2-hydroxyacyl-CoA lyase [Juglans regia]	5.53954e+08	17	15	34.55		268	>XP_018814287.1 PREDICTED: methyl-CpG-binding domain-containing protein 11-like isoform X1 [Juglans regia]	3.27364e+08	17	16	51.1		285	>XP_018814575.1 PREDICTED: plasma membrane-associated cation-binding protein 1-like [Juglans regia]						270
281	>XP_018851398.1 PREDICTED: probable nucleoredoxin 1 isoform X2 [Juglans regia]						272	>XP_018819149.1 PREDICTED: glutathione S-transferase U17-like [Juglans regia]	1.07558e+09	26	16	54.94		273	>XP_018807730.1 PREDICTED: 3-phosphoshikimate 1-carboxyvinyltransferase 2 [Juglans regia]	8.47743e+08	18	14	37.36		266	>XP_018846379.1 PREDICTED: glucose-6-phosphate 1-dehydrogenase, cytoplasmic isoform-like isoform X1 [Juglans regia]						269	>XP_018810822.1 PREDICTED: T-complex protein 1 subunit theta [Juglans regia]	4.04975e+08	15	15	32.72		269	>XP_018857445.1 PREDICTED: thylakoid lumenal 29 kDa protein, chloroplastic [Juglans regia]	3.74461e+08	18	13	35.95		286	>XP_018835126.1 PREDICTED: dihydrolipoyllysine-residue acetyltransferase component 2 of pyruvate dehydrogenase complex, mitochondrial-like [Juglans regia]	1.98061e+08	15	12	17.73		270
282	>XP_018829633.1 PREDICTED: proteasome subunit alpha type-7 [Juglans regia]	5.87369e+08	12	9	38.15		273	>XP_018851852.1 PREDICTED: 5-methyltetrahydropteroyltriglutamate--homocysteine methyltransferase-like [Juglans regia]	5.93782e+08	16	12	17.32		274	>XP_018851766.1 PREDICTED: plastocyanin B'/B'' [Juglans regia]	4.8742e+09	39	14	38.69		266	>XP_018846380.1 PREDICTED: glucose-6-phosphate 1-dehydrogenase, cytoplasmic isoform-like isoform X2 [Juglans regia]						270	>XP_018827682.1 PREDICTED: uncharacterized protein LOC108996311 [Juglans regia]	397615126	12	10	29.82		270	>XP_018846590.1 PREDICTED: peroxidase 12-like isoform X1 [Juglans regia]	7.02045e+08	15	13	39.15		287	>XP_018814293.1 PREDICTED: cucumber peeling cupredoxin-like isoform X3 [Juglans regia]	9.58646e+08	24	13	26.63		270
283	>XP_018824734.1 PREDICTED: glycine cleavage system H protein 3, mitochondrial [Juglans regia]	1.41496e+09	28	18	32.73		274	>XP_018809190.1 PREDICTED: gamma carbonic anhydrase 1, mitochondrial [Juglans regia]	7.11075e+08	19	14	57.51		274	>XP_018853482.1 PREDICTED: plastocyanin B'/B'' [Juglans regia]						267	>XP_018811694.1 PREDICTED: copper transport protein ATX1-like [Juglans regia]	7.57688e+08	14	10	78.95		271	>XP_018835046.1 PREDICTED: proteasome subunit alpha type-6 isoform X1 [Juglans regia]	1.19568e+09	26	19	80.49		271	>XP_018851766.1 PREDICTED: plastocyanin B'/B'' [Juglans regia]	2.17134e+09	31	14	38.69		287	>XP_018814294.1 PREDICTED: cucumber peeling cupredoxin-like isoform X3 [Juglans regia]						271
284	>XP_018819865.1 PREDICTED: polyadenylate-binding protein 2-like [Juglans regia]	4.12908e+08	15	14	23.2		274	>XP_018843856.1 PREDICTED: gamma carbonic anhydrase 1, mitochondrial [Juglans regia]						275	>XP_018851318.1 PREDICTED: serine/threonine-protein phosphatase 2A 65 kDa regulatory subunit A beta isoform [Juglans regia]	4.90458e+08	20	15	32.2		268	>XP_018839250.1 PREDICTED: 40S ribosomal protein SA-like isoform X1 [Juglans regia]	9.38021e+08	17	13	43.09		271	>XP_018835047.1 PREDICTED: proteasome subunit alpha type-6 isoform X2 [Juglans regia]						271	>XP_018853482.1 PREDICTED: plastocyanin B'/B'' [Juglans regia]						288	>XP_018842610.1 PREDICTED: neutral ceramidase-like [Juglans regia]	3.31673e+08	15	15	20.51		272
285	>XP_018841899.1 PREDICTED: chlorophyll a-b binding protein of LHCII type 1-like [Juglans regia]	1.07669e+09	17	11	63.88		275	>XP_018844342.1 PREDICTED: 3-isopropylmalate dehydrogenase 2, chloroplastic-like [Juglans regia]	6.18965e+08	17	14	46.57		276	>XP_018812753.1 PREDICTED: glucose-6-phosphate isomerase 1, chloroplastic [Juglans regia]	6.13499e+08	23	18	33.76		268	>XP_018839251.1 PREDICTED: 40S ribosomal protein SA-like isoform X2 [Juglans regia]						272	>XP_018839280.1 PREDICTED: 26S protease regulatory subunit 7A [Juglans regia]	8.49081e+08	26	21	53.52		272	>XP_018816662.1 PREDICTED: T-complex protein 1 subunit zeta 1-like [Juglans regia]	6.49396e+08	21	19	41.12		289	>XP_018807918.1 PREDICTED: glycine-rich cell wall structural protein-like [Juglans regia]	3.3644e+08	17	13	34.8		273
286	>XP_018830113.1 PREDICTED: glutamate-1-semialdehyde 2,1-aminomutase 2, chloroplastic [Juglans regia]	4.56291e+08	17	13	32.7		276	>XP_018817332.1 PREDICTED: glutamine synthetase nodule isozyme-like [Juglans regia]	5.06992e+08	15	12	48.88		277	>XP_018851128.1 PREDICTED: 40S ribosomal protein S5 [Juglans regia]	1.61951e+09	29	15	42.03		269	>XP_018805239.1 PREDICTED: ubiquitin-40S ribosomal protein S27a-like [Juglans regia]	4.33378e+09	62	18	59.62		273	>XP_018841018.1 PREDICTED: NADH-cytochrome b5 reductase-like protein [Juglans regia]	1.01404e+09	19	15	47.56		273	>XP_018830113.1 PREDICTED: glutamate-1-semialdehyde 2,1-aminomutase 2, chloroplastic [Juglans regia]	4.6565e+08	16	14	38.36		290	>XP_018806754.1 PREDICTED: putative invertase inhibitor [Juglans regia]	6.85906e+08	11	8	54.24		274
287	>XP_018829145.1 PREDICTED: ankyrin repeat domain-containing protein 2B-like [Juglans regia]	9.61034e+08	22	16	39.03		277	>XP_018807586.1 PREDICTED: protein MOTHER of FT and TFL1-like [Juglans regia]	7.85701e+08	23	14	70.15		278	>XP_018850787.1 PREDICTED: annexin D2-like [Juglans regia]	6.59571e+08	15	13	48.26		269	>XP_018815087.1 PREDICTED: ubiquitin-40S ribosomal protein S27a-like [Juglans regia]						274	>XP_018835624.1 PREDICTED: ran-binding protein 1 homolog a-like [Juglans regia]	1.02902e+09	16	13	59.32		274	>XP_018843511.1 PREDICTED: protein ECERIFERUM 1-like [Juglans regia]	4.59073e+08	16	15	29.68		290	>XP_018815938.1 PREDICTED: putative invertase inhibitor [Juglans regia]						275
288	>XP_018811862.1 PREDICTED: aspartic proteinase-like isoform X1 [Juglans regia]	4.20778e+08	12	11	29.25		278	>XP_018827576.1 PREDICTED: SAL1 phosphatase-like isoform X1 [Juglans regia]	3.87801e+08	14	13	40.98		279	>XP_018826105.1 PREDICTED: glutamine synthetase leaf isozyme, chloroplastic [Juglans regia]	9.25104e+08	21	15	32.64		270	>XP_018818935.1 PREDICTED: superoxide dismutase [Cu-Zn], chloroplastic [Juglans regia]	2.2568e+09	24	10	51.43		275	>XP_018842192.1 PREDICTED: aspartic proteinase nepenthesin-1-like, partial [Juglans regia]	2.51455e+09	24	14	34.8		275	>XP_018858088.1 PREDICTED: pyruvate kinase, cytosolic isozyme-like [Juglans regia]	924456294	19	18	43.33		291	>XP_018842240.1 PREDICTED: biotin carboxylase 1, chloroplastic isoform X1 [Juglans regia]	3.13872e+08	12	11	23.22		276
288	>XP_018811868.1 PREDICTED: aspartic proteinase-like isoform X2 [Juglans regia]						278	>XP_018827577.1 PREDICTED: SAL1 phosphatase-like isoform X2 [Juglans regia]						279	>XP_018826106.1 PREDICTED: glutamine synthetase leaf isozyme, chloroplastic [Juglans regia]						271	>XP_018831659.1 PREDICTED: betaine aldehyde dehydrogenase 1, chloroplastic [Juglans regia]	6.14881e+08	15	12	35.39		276	>XP_018851971.1 PREDICTED: 40S ribosomal protein S20-2-like [Juglans regia]	1.69025e+09	27	16	69.67		275	>XP_018858157.1 PREDICTED: pyruvate kinase, cytosolic isozyme-like [Juglans regia]						292	>XP_018820845.1 PREDICTED: xylose isomerase [Juglans regia]	2.33887e+08	13	11	27.04		277
288	>XP_018811875.1 PREDICTED: aspartic proteinase-like isoform X2 [Juglans regia]						279	>XP_018819793.1 PREDICTED: cell division cycle protein 48 homolog [Juglans regia]	5.14591e+08	14	10	15.4		279	>XP_018826107.1 PREDICTED: glutamine synthetase leaf isozyme, chloroplastic [Juglans regia]						272	>XP_018837477.1 PREDICTED: T-complex protein 1 subunit eta isoform X1 [Juglans regia]	5.12364e+08	14	13	32.38		276	>XP_018851972.1 PREDICTED: 40S ribosomal protein S20-2-like [Juglans regia]						276	>XP_018808627.1 PREDICTED: probable carboxylesterase 8 [Juglans regia]	5.56502e+08	19	13	53.64		293	>XP_018860753.1 PREDICTED: haloacid dehalogenase-like hydrolase domain-containing protein Sgpp [Juglans regia]	3.97989e+08	16	14	51.85		278
289	>XP_018822697.1 PREDICTED: calmodulin-7 [Juglans regia]	2.38757e+09	28	18	89.93		280	>XP_018819865.1 PREDICTED: polyadenylate-binding protein 2-like [Juglans regia]	390671794	14	13	22.89		280	>XP_018841935.1 PREDICTED: putative lactoylglutathione lyase [Juglans regia]	1365072501	22	13	48.62		273	>XP_018819456.1 PREDICTED: plasminogen activator inhibitor 1 RNA-binding protein-like [Juglans regia]	8.72895e+08	27	13	43.87		277	>XP_018834279.1 PREDICTED: 26S proteasome non-ATPase regulatory subunit 2 homolog A-like [Juglans regia]	4.19603e+08	15	15	22.29		277	>XP_018858191.1 PREDICTED: citrate synthase, mitochondrial [Juglans regia]	366549476	13	13	34.82		294	>XP_018807246.1 PREDICTED: probable protein disulfide-isomerase A6 [Juglans regia]	5.45663e+08	16	13	36.56		279
289	>XP_018822698.1 PREDICTED: calmodulin-7 [Juglans regia]						281	>XP_018847873.1 PREDICTED: serine-threonine kinase receptor-associated protein-like [Juglans regia]	396324177	16	14	49.57		281	>XP_018854827.1 PREDICTED: glycine-rich RNA-binding protein 7-like [Juglans regia]	2.73689e+09	32	17	61.45		274	>XP_018827682.1 PREDICTED: uncharacterized protein LOC108996311 [Juglans regia]	5.42584e+08	12	9	28.23		278	>XP_018811421.1 PREDICTED: polyadenylate-binding protein RBP45C-like [Juglans regia]	3.76869e+08	11	10	27.3		277	>XP_018858196.1 PREDICTED: citrate synthase, mitochondrial [Juglans regia]						295	>XP_018808627.1 PREDICTED: probable carboxylesterase 8 [Juglans regia]	498568452	14	11	44.24		280
289	>XP_018822699.1 PREDICTED: calmodulin-7 [Juglans regia]						282	>XP_018826449.1 PREDICTED: succinate dehydrogenase [ubiquinone] flavoprotein subunit 1, mitochondrial [Juglans regia]	5.16106e+08	19	15	30.5		282	>XP_018834985.1 PREDICTED: thioredoxin reductase 1-like [Juglans regia]	7.08256e+08	14	11	41.37		275	>XP_018834985.1 PREDICTED: thioredoxin reductase 1-like [Juglans regia]	5.9186e+08	12	10	41.62		279	>XP_018820284.1 PREDICTED: aldo-keto reductase family 4 member C9-like [Juglans regia]	7.23439e+08	19	15	57.32		277	>XP_018858202.1 PREDICTED: citrate synthase, mitochondrial [Juglans regia]						296	>XP_018811630.1 PREDICTED: uncharacterized protein LOC108984208 [Juglans regia]	3.44885e+08	9	8	30.8		281
289	>XP_018854781.1 PREDICTED: calmodulin-7 [Juglans regia]						283	>XP_018834985.1 PREDICTED: thioredoxin reductase 1-like [Juglans regia]	4.32889e+08	13	10	36.04		283	>XP_018807586.1 PREDICTED: protein MOTHER of FT and TFL1-like [Juglans regia]	9.4257e+08	21	13	55.72		276	>XP_018807586.1 PREDICTED: protein MOTHER of FT and TFL1-like [Juglans regia]	7.47585e+08	22	13	55.72		279	>XP_018820285.1 PREDICTED: aldo-keto reductase family 4 member C9-like [Juglans regia]						277	>XP_018858208.1 PREDICTED: citrate synthase, mitochondrial [Juglans regia]						297	>XP_018834238.1 PREDICTED: cytochrome c [Juglans regia]	736546107	20	16	53.98		282
290	>XP_018841608.1 PREDICTED: glyceraldehyde-3-phosphate dehydrogenase A, chloroplastic-like [Juglans regia]	1.01261e+09	17	13	33.75		284	>XP_018857826.1 PREDICTED: bifunctional protein FolD 2 isoform X1 [Juglans regia]	4.55109e+08	16	12	55.18		284	>XP_018805947.1 PREDICTED: putative glucose-6-phosphate 1-epimerase isoform X1 [Juglans regia]	4.72996e+08	13	12	50.61		277	>XP_018820175.1 PREDICTED: monothiol glutaredoxin-S17 [Juglans regia]	3.02162e+08	9	9	29.47		279	>XP_018820286.1 PREDICTED: aldo-keto reductase family 4 member C9-like [Juglans regia]						277	>XP_018858214.1 PREDICTED: citrate synthase, mitochondrial [Juglans regia]						298	>XP_018839842.1 PREDICTED: glycine-rich cell wall structural protein-like [Juglans regia]	3.99594e+08	28	7	31.02		283
291	>XP_018844813.1 PREDICTED: phenylalanine ammonia-lyase G4 [Juglans regia]	662589010	20	18	30.59		285	>XP_018812753.1 PREDICTED: glucose-6-phosphate isomerase 1, chloroplastic [Juglans regia]	3.32662e+08	17	16	32.8		284	>XP_018805948.1 PREDICTED: putative glucose-6-phosphate 1-epimerase isoform X1 [Juglans regia]						278	>XP_018845087.1 PREDICTED: guanosine nucleotide diphosphate dissociation inhibitor 1-like [Juglans regia]	5.81858e+08	19	18	38.96		279	>XP_018820287.1 PREDICTED: aldo-keto reductase family 4 member C9-like [Juglans regia]						277	>XP_018858219.1 PREDICTED: citrate synthase, mitochondrial [Juglans regia]						299	>XP_018856080.1 PREDICTED: UBP1-associated protein 2C-like [Juglans regia]	3.56975e+08	15	13	35.02		283
292	>XP_018848375.1 PREDICTED: ribulose bisphosphate carboxylase small chain, chloroplastic-like [Juglans regia]	1.52186e+09	31	20	58.47		286	>XP_018826002.1 PREDICTED: endo-1,3;1,4-beta-D-glucanase isoform X2 [Juglans regia]	8.66349e+08	14	11	61.09		284	>XP_018805949.1 PREDICTED: putative glucose-6-phosphate 1-epimerase isoform X1 [Juglans regia]						279	>XP_018807000.1 PREDICTED: NAC transcription factor 25 [Juglans regia]	4.06927e+08	20	13	37.18		280	>XP_018808212.1 PREDICTED: malate dehydrogenase-like [Juglans regia]	1.04271e+09	24	12	35.84		278	>XP_018827585.1 PREDICTED: fumarylacetoacetase [Juglans regia]	4.92181e+08	15	13	40.24		299	>XP_018856081.1 PREDICTED: UBP1-associated protein 2C-like [Juglans regia]						284
292	>XP_018848376.1 PREDICTED: ribulose bisphosphate carboxylase small chain, chloroplastic-like [Juglans regia]						287	>XP_018840664.1 PREDICTED: uncharacterized protein LOC109005990 [Juglans regia]	3.86805e+08	13	13	23.82		284	>XP_018805950.1 PREDICTED: putative glucose-6-phosphate 1-epimerase isoform X1 [Juglans regia]						280	>XP_018840319.1 PREDICTED: coatomer subunit alpha-1-like [Juglans regia]	4.5431e+08	19	18	17.15		281	>XP_018817293.1 PREDICTED: protein transport protein SEC31 homolog B-like isoform X1 [Juglans regia]	4.66192e+08	17	16	16.68		279	>XP_018859242.1 PREDICTED: flowering locus K homology domain-like [Juglans regia]	4.49002e+08	14	12	29.72		299	>XP_018856082.1 PREDICTED: UBP1-associated protein 2C-like [Juglans regia]						284
292	>XP_018855324.1 PREDICTED: ribulose bisphosphate carboxylase small chain, chloroplastic-like [Juglans regia]						287	>XP_018840665.1 PREDICTED: uncharacterized protein LOC109005990 [Juglans regia]						285	>XP_018829078.1 PREDICTED: uncharacterized protein LOC108997328 [Juglans regia]	1.27038e+09	12	10	32.65		280	>XP_018840320.1 PREDICTED: coatomer subunit alpha-1-like [Juglans regia]						281	>XP_018817298.1 PREDICTED: protein transport protein SEC31 homolog B-like isoform X2 [Juglans regia]						280	>XP_018835624.1 PREDICTED: ran-binding protein 1 homolog a-like [Juglans regia]	7.11852e+08	17	13	58.9		299	>XP_018856083.1 PREDICTED: UBP1-associated protein 2C-like [Juglans regia]						285
293	>XP_018859983.1 PREDICTED: glyceraldehyde-3-phosphate dehydrogenase 2, cytosolic-like [Juglans regia]	1.80783e+09	29	15	40.95		287	>XP_018840666.1 PREDICTED: uncharacterized protein LOC109005990 [Juglans regia]						286	>XP_018818345.1 PREDICTED: cytochrome P450 703A2 [Juglans regia]	9.42631e+08	23	18	40.84		280	>XP_018840321.1 PREDICTED: coatomer subunit alpha-1-like [Juglans regia]						282	>XP_018817793.1 PREDICTED: polyadenylate-binding protein 8-like [Juglans regia]	4.98389e+08	13	11	21.79		281	>XP_018844641.1 PREDICTED: far upstream element-binding protein 1 isoform X2 [Juglans regia]	4.01329e+08	17	16	24.71		299	>XP_018856084.1 PREDICTED: UBP1-associated protein 2C-like [Juglans regia]						286
294	>XP_018811769.1 PREDICTED: aspartate aminotransferase, cytoplasmic [Juglans regia]	7.0307e+08	18	15	39.87		288	>XP_018829633.1 PREDICTED: proteasome subunit alpha type-7 [Juglans regia]	6.29651e+08	14	11	41.77		287	>XP_018849647.1 PREDICTED: acetyl-CoA carboxylase 1-like [Juglans regia]	5.04031e+08	16	14	8.73		281	>XP_018819183.1 PREDICTED: ubiquitin-activating enzyme E1 1-like [Juglans regia]	6.28883e+08	22	20	18.97		283	>XP_018839634.1 PREDICTED: S-formylglutathione hydrolase [Juglans regia]	5.40201e+08	17	11	51.22		282	>XP_018833466.1 PREDICTED: tubulin beta-1 chain isoform X1 [Juglans regia]	4.2966e+08	15	12	32.07		299	>XP_018856085.1 PREDICTED: UBP1-associated protein 2C-like [Juglans regia]						286
295	>XP_018814645.1 PREDICTED: uncharacterized protein LOC108986474 [Juglans regia]	8.48331e+08	17	13	43.2		289	>XP_018826881.1 PREDICTED: soluble inorganic pyrophosphatase 6, chloroplastic-like [Juglans regia]	8.115e+08	24	17	40.68		287	>XP_018849648.1 PREDICTED: acetyl-CoA carboxylase 1-like [Juglans regia]						282	>XP_018837344.1 PREDICTED: glycine-rich protein 23-like [Juglans regia]	3.65886e+08	8	7	38.94		284	>XP_018814384.1 PREDICTED: non-specific lipid-transfer protein 1-like [Juglans regia]	4.91223e+09	51	16	55.46		282	>XP_018833467.1 PREDICTED: tubulin beta-1 chain isoform X2 [Juglans regia]						300	>XP_018809091.1 PREDICTED: prohibitin-3, mitochondrial-like [Juglans regia]	2.70968e+08	15	14	51.8		286
296	>XP_018816762.1 PREDICTED: glutamine synthetase cytosolic isozyme [Juglans regia]	5.27243e+08	15	11	40.73		290	>XP_018843078.1 PREDICTED: calponin homology domain-containing protein DDB_G0272472 [Juglans regia]	1.98887e+08	15	14	13.45		288	>XP_018850841.1 PREDICTED: apoptotic chromatin condensation inducer in the nucleus-like isoform X1 [Juglans regia]	4.31465e+08	14	14	21.16		283	>XP_018808241.1 PREDICTED: EG45-like domain containing protein [Juglans regia]	4.70275e+09	42	13	30.83		285	>XP_018813172.1 PREDICTED: small heat shock protein, chloroplastic-like [Juglans regia]	1.63624e+09	26	14	54.5		282	>XP_018833468.1 PREDICTED: tubulin beta-1 chain isoform X3 [Juglans regia]						300	>XP_018857639.1 PREDICTED: prohibitin-3, mitochondrial-like [Juglans regia]						287
297	>XP_018857445.1 PREDICTED: thylakoid lumenal 29 kDa protein, chloroplastic [Juglans regia]	5.16549e+08	15	12	32.02		290	>XP_018843079.1 PREDICTED: calponin homology domain-containing protein DDB_G0272472 [Juglans regia]						288	>XP_018850842.1 PREDICTED: apoptotic chromatin condensation inducer in the nucleus-like isoform X2 [Juglans regia]						284	>XP_018835166.1 PREDICTED: uncharacterized protein LOC109002047 [Juglans regia]	1.45139e+09	26	14	68.75		286	>XP_018836580.1 PREDICTED: aminopeptidase M1-like [Juglans regia]	5.18124e+08	17	16	26.8		283	>XP_018838617.1 PREDICTED: coproporphyrinogen-III oxidase 1, chloroplastic [Juglans regia]	5.95977e+08	16	13	36.87		301	>XP_018829416.1 PREDICTED: soluble inorganic pyrophosphatase-like isoform X1 [Juglans regia]	5.39927e+08	15	11	52.19		288
298	>XP_018813681.1 PREDICTED: cell division protein FtsZ homolog 2-2, chloroplastic [Juglans regia]	3.78562e+08	12	11	31.13		291	>XP_018841051.1 PREDICTED: GTP-binding nuclear protein Ran-3-like [Juglans regia]	1.578e+09	24	16	75.57		288	>XP_018850843.1 PREDICTED: apoptotic chromatin condensation inducer in the nucleus-like isoform X3 [Juglans regia]						285	>XP_018826449.1 PREDICTED: succinate dehydrogenase [ubiquinone] flavoprotein subunit 1, mitochondrial [Juglans regia]	5.42437e+08	15	13	27.52		287	>XP_018808241.1 PREDICTED: EG45-like domain containing protein [Juglans regia]	2.79283e+09	30	13	30.83		284	>XP_018822246.1 PREDICTED: aspartate aminotransferase P2, mitochondrial-like [Juglans regia]	7.07118e+08	17	17	41.16		301	>XP_018829417.1 PREDICTED: soluble inorganic pyrophosphatase-like isoform X2 [Juglans regia]						288
298	>XP_018813682.1 PREDICTED: cell division protein FtsZ homolog 2-2, chloroplastic [Juglans regia]						291	>XP_018845935.1 PREDICTED: GTP-binding nuclear protein Ran-3-like [Juglans regia]						289	>XP_018860724.1 PREDICTED: glutathione S-transferase DHAR2-like [Juglans regia]	6.77963e+08	14	13	74.77		286	>XP_018856906.1 PREDICTED: endochitinase 2-like [Juglans regia]	6.66427e+08	15	11	47.8		288	>XP_018849927.1 PREDICTED: fruit protein pKIWI501-like [Juglans regia]	3.859e+08	12	11	80.98		284	>XP_018822247.1 PREDICTED: aspartate aminotransferase P2, mitochondrial-like [Juglans regia]						301	>XP_018829418.1 PREDICTED: soluble inorganic pyrophosphatase-like isoform X2 [Juglans regia]						288
299	>XP_018826881.1 PREDICTED: soluble inorganic pyrophosphatase 6, chloroplastic-like [Juglans regia]	9.79859e+08	25	18	40.68		292	>XP_018813971.1 PREDICTED: KH domain-containing protein At4g18375-like isoform X1 [Juglans regia]	5.18943e+08	17	14	27.19		290	>XP_018829633.1 PREDICTED: proteasome subunit alpha type-7 [Juglans regia]	8.72998e+08	13	9	50.2		287	>XP_018839280.1 PREDICTED: 26S protease regulatory subunit 7A [Juglans regia]	5.71101e+08	20	19	49.53		289	>XP_018819438.1 PREDICTED: nucleoside diphosphate kinase B [Juglans regia]	567938402	16	12	67.57		284	>XP_018822248.1 PREDICTED: aspartate aminotransferase P2, mitochondrial-like [Juglans regia]						301	>XP_018829419.1 PREDICTED: soluble inorganic pyrophosphatase-like isoform X2 [Juglans regia]						288
300	>XP_018811421.1 PREDICTED: polyadenylate-binding protein RBP45C-like [Juglans regia]	5.27976e+08	10	8	25.06		292	>XP_018813972.1 PREDICTED: KH domain-containing protein At4g18375-like isoform X1 [Juglans regia]						291	>XP_018819297.1 PREDICTED: 2-dehydro-3-deoxyphosphooctonate aldolase [Juglans regia]	4.12775e+08	12	11	52.41		288	>XP_018843511.1 PREDICTED: protein ECERIFERUM 1-like [Juglans regia]	3.87299e+08	13	12	23.49		290	>XP_018827729.1 PREDICTED: ultraviolet-B receptor UVR8 [Juglans regia]	4.35686e+08	16	13	38.07		285	>XP_018812048.1 PREDICTED: T-complex protein 1 subunit beta [Juglans regia]	5.18181e+08	20	17	40.61		301	>XP_018829420.1 PREDICTED: soluble inorganic pyrophosphatase-like isoform X2 [Juglans regia]						288
301	>XP_018830580.1 PREDICTED: eukaryotic translation initiation factor 3 subunit G-A-like [Juglans regia]	8.5912e+08	18	13	48.79		293	>XP_018846382.1 PREDICTED: glyceraldehyde-3-phosphate dehydrogenase, cytosolic [Juglans regia]	1.38476e+09	26	17	35.31		292	>XP_018819181.1 PREDICTED: clathrin heavy chain 1-like [Juglans regia]	5.4306e+08	18	18	12.9		289	>XP_018831860.1 PREDICTED: ATPase 11, plasma membrane-type-like, partial [Juglans regia]	4.64124e+08	16	14	20.83		291	>XP_018847996.1 PREDICTED: importin subunit alpha-1a-like [Juglans regia]	3.21615e+08	14	12	30.57		286	>XP_018805733.1 PREDICTED: dnaJ protein homolog [Juglans regia]	4.76382e+08	17	13	31.41		302	>XP_018821713.1 PREDICTED: eukaryotic translation initiation factor 4B2-like [Juglans regia]	3.29338e+08	19	17	33.84		289
302	>XP_018810050.1 PREDICTED: peptidyl-prolyl cis-trans isomerase CYP20-1 [Juglans regia]	2289784284	37	22	57.35		294	>XP_018856080.1 PREDICTED: UBP1-associated protein 2C-like [Juglans regia]	5.36356e+08	20	17	35.02		293	>XP_018835204.1 PREDICTED: importin subunit beta-1-like [Juglans regia]	4.49278e+08	16	14	22.48		290	>XP_018860494.1 PREDICTED: 20 kDa chaperonin, chloroplastic-like [Juglans regia]	9.22654e+08	16	11	38.39		292	>XP_018824867.1 PREDICTED: ras GTPase-activating protein-binding protein 2 isoform X1 [Juglans regia]	4.69656e+08	11	10	36.6		286	>XP_018809125.1 PREDICTED: dnaJ protein homolog [Juglans regia]						303	>XP_018805409.1 PREDICTED: dihydrolipoyl dehydrogenase 2, chloroplastic-like [Juglans regia]	3.47622e+08	15	14	26.69		290
303	>XP_018845607.1 PREDICTED: WD-40 repeat-containing protein MSI4-like [Juglans regia]	4.50794e+08	15	11	30.3		294	>XP_018856081.1 PREDICTED: UBP1-associated protein 2C-like [Juglans regia]						294	>XP_018837327.1 PREDICTED: proteasome subunit alpha type-2-B [Juglans regia]	1.46794e+09	21	14	57.45		291	>XP_018824803.1 PREDICTED: fumarate hydratase 1, mitochondrial [Juglans regia]	4.88824e+08	17	15	34.55		292	>XP_018824868.1 PREDICTED: ras GTPase-activating protein-binding protein 2 isoform X1 [Juglans regia]						286	>XP_018852657.1 PREDICTED: dnaJ protein homolog [Juglans regia]						304	>XP_018858707.1 PREDICTED: 12-oxophytodienoate reductase 2-like [Juglans regia]	2.53719e+08	12	9	36.62		291
304	>XP_018837432.1 PREDICTED: uncharacterized protein LOC109003650 [Juglans regia]	4.58729e+08	21	17	27.64		294	>XP_018856082.1 PREDICTED: UBP1-associated protein 2C-like [Juglans regia]						295	>XP_018845963.1 PREDICTED: elongation factor Tu, mitochondrial-like [Juglans regia]	9.67735e+08	21	15	33.26		292	>XP_018830828.1 PREDICTED: probable fructokinase-7 [Juglans regia]	6.55604e+08	18	15	50		292	>XP_018824869.1 PREDICTED: ras GTPase-activating protein-binding protein 2 isoform X2 [Juglans regia]						287	>XP_018831891.1 PREDICTED: enolase-like, partial [Juglans regia]	1.15126e+09	22	12	31.86		305	>XP_018805705.1 PREDICTED: cysteine synthase [Juglans regia]	2.85045e+08	14	12	48.23		292
305	>XP_018824166.1 PREDICTED: peptidyl-prolyl cis-trans isomerase CYP19-3 [Juglans regia]	9.58647e+08	24	18	62.64		294	>XP_018856083.1 PREDICTED: UBP1-associated protein 2C-like [Juglans regia]						295	>XP_018847441.1 PREDICTED: elongation factor Tu, mitochondrial [Juglans regia]						293	>XP_018824867.1 PREDICTED: ras GTPase-activating protein-binding protein 2 isoform X1 [Juglans regia]	3.76565e+08	11	11	32.34		293	>XP_018839899.1 PREDICTED: 40S ribosomal protein SA, partial [Juglans regia]	1.10325e+09	20	12	59.11		288	>XP_018840769.1 PREDICTED: protein disulfide isomerase-like 2-3 [Juglans regia]	8.82068e+08	19	12	35.31		306	>XP_018831854.1 PREDICTED: CBS domain-containing protein CBSX3, mitochondrial-like [Juglans regia]	8.42773e+08	25	14	38.54		293
306	>XP_018846831.1 PREDICTED: photosystem I reaction center subunit II, chloroplastic-like [Juglans regia]	1.33068e+09	22	15	53.81		294	>XP_018856084.1 PREDICTED: UBP1-associated protein 2C-like [Juglans regia]						295	>XP_018847444.1 PREDICTED: elongation factor Tu, mitochondrial-like [Juglans regia]						293	>XP_018824868.1 PREDICTED: ras GTPase-activating protein-binding protein 2 isoform X1 [Juglans regia]						293	>XP_018839905.1 PREDICTED: 40S ribosomal protein SA-like isoform X1 [Juglans regia]						289	>XP_018819456.1 PREDICTED: plasminogen activator inhibitor 1 RNA-binding protein-like [Juglans regia]	850980171	31	17	46.32		307	>XP_018827682.1 PREDICTED: uncharacterized protein LOC108996311 [Juglans regia]	1.27377e+08	8	8	25.05		294
307	>XP_018808362.1 PREDICTED: porphobilinogen deaminase, chloroplastic isoform X1 [Juglans regia]	869110698	18	13	34.75		294	>XP_018856085.1 PREDICTED: UBP1-associated protein 2C-like [Juglans regia]						296	>XP_018843747.1 PREDICTED: coatomer subunit beta-1-like [Juglans regia]	5.70477e+08	19	17	19.94		293	>XP_018824869.1 PREDICTED: ras GTPase-activating protein-binding protein 2 isoform X2 [Juglans regia]						293	>XP_018839906.1 PREDICTED: 40S ribosomal protein SA-like isoform X2 [Juglans regia]						290	>XP_018858103.1 PREDICTED: delta-aminolevulinic acid dehydratase, chloroplastic-like [Juglans regia]	410336853	12	12	30.23		308	>XP_018840314.1 PREDICTED: annexin D4-like [Juglans regia]	5.02815e+08	24	20	40		295
308	>XP_018810822.1 PREDICTED: T-complex protein 1 subunit theta [Juglans regia]	3.04952e+08	13	13	29.6		295	>XP_018830580.1 PREDICTED: eukaryotic translation initiation factor 3 subunit G-A-like [Juglans regia]	7.71237e+08	20	14	52.59		297	>XP_018860311.1 PREDICTED: kiwellin-like [Juglans regia]	1.05376e+09	20	11	36.41		294	>XP_018827729.1 PREDICTED: ultraviolet-B receptor UVR8 [Juglans regia]	3.75548e+08	16	13	33.26		293	>XP_018839910.1 PREDICTED: 40S ribosomal protein SA-like [Juglans regia]						291	>XP_018817804.1 PREDICTED: leucine--tRNA ligase, cytoplasmic isoform X1 [Juglans regia]	3.2985e+08	14	14	18.47		309	>XP_018835454.1 PREDICTED: uncharacterized protein LOC109002246 [Juglans regia]	5.17374e+08	21	16	56.72		296
309	>XP_018837344.1 PREDICTED: glycine-rich protein 23-like [Juglans regia]	8.28148e+08	28	14	28.61		296	>XP_018820323.1 PREDICTED: 26S proteasome regulatory subunit 4 homolog B [Juglans regia]	5.25858e+08	17	14	39.91		298	>XP_018823859.1 PREDICTED: V-type proton ATPase subunit B 2 [Juglans regia]	8.23254e+08	16	14	35.04		295	>XP_018829229.1 PREDICTED: glycine--tRNA ligase, mitochondrial 1-like [Juglans regia]	4.27395e+08	15	15	20.58		293	>XP_018855873.1 PREDICTED: 40S ribosomal protein SA-like [Juglans regia]						291	>XP_018817805.1 PREDICTED: leucine--tRNA ligase, cytoplasmic isoform X2 [Juglans regia]						310	>XP_018820323.1 PREDICTED: 26S proteasome regulatory subunit 4 homolog B [Juglans regia]	3.17086e+08	14	12	31.61		297
310	>XP_018841547.1 PREDICTED: ubiquitin domain-containing protein DSK2a-like [Juglans regia]	4.48311e+08	15	11	22.9		296	>XP_018858352.1 PREDICTED: 26S proteasome regulatory subunit 4 homolog B [Juglans regia]						298	>XP_018823860.1 PREDICTED: V-type proton ATPase subunit B 2 [Juglans regia]						296	>XP_018817256.1 PREDICTED: chalcone synthase 1 [Juglans regia]	9.79454e+08	19	14	44.99		294	>XP_018816636.1 PREDICTED: NADH dehydrogenase [ubiquinone] iron-sulfur protein 1, mitochondrial [Juglans regia]	4.90121e+08	17	14	24.93		292	>XP_018839634.1 PREDICTED: S-formylglutathione hydrolase [Juglans regia]	5.45318e+08	17	10	47.39		310	>XP_018858352.1 PREDICTED: 26S proteasome regulatory subunit 4 homolog B [Juglans regia]						298
311	>XP_018805239.1 PREDICTED: ubiquitin-40S ribosomal protein S27a-like [Juglans regia]	4.27626e+09	55	18	62.18		297	>XP_018837432.1 PREDICTED: uncharacterized protein LOC109003650 [Juglans regia]	3.55419e+08	20	16	24.82		298	>XP_018823861.1 PREDICTED: V-type proton ATPase subunit B 2 [Juglans regia]						297	>XP_018809190.1 PREDICTED: gamma carbonic anhydrase 1, mitochondrial [Juglans regia]	5.48403e+08	13	10	53.85		295	>XP_018812048.1 PREDICTED: T-complex protein 1 subunit beta [Juglans regia]	528469777	17	15	37.38		293	>XP_018850910.1 PREDICTED: bifunctional epoxide hydrolase 2-like [Juglans regia]	4.79325e+08	16	12	54.95		311	>XP_018850188.1 PREDICTED: V-type proton ATPase subunit G-like [Juglans regia]	3.71492e+08	9	6	56.36		299
311	>XP_018815087.1 PREDICTED: ubiquitin-40S ribosomal protein S27a-like [Juglans regia]						298	>XP_018856900.1 PREDICTED: S-adenosylmethionine synthase 2 [Juglans regia]	1.04239e+09	21	13	39.23		298	>XP_018841506.1 PREDICTED: V-type proton ATPase subunit B 1-like [Juglans regia]						297	>XP_018843856.1 PREDICTED: gamma carbonic anhydrase 1, mitochondrial [Juglans regia]						296	>XP_018849376.1 PREDICTED: phosphoenolpyruvate carboxylase, housekeeping isozyme [Juglans regia]	6.67262e+08	24	23	25.28		294	>XP_018848542.1 PREDICTED: selenium-binding protein 2-like [Juglans regia]	3.92307e+08	12	12	35.23		311	>XP_018850189.1 PREDICTED: V-type proton ATPase subunit G-like [Juglans regia]						300
312	>XP_018845359.1 PREDICTED: mitochondrial outer membrane protein porin 2-like [Juglans regia]	9.16871e+08	21	12	44.57		298	>XP_018856907.1 PREDICTED: S-adenosylmethionine synthase 2 [Juglans regia]						298	>XP_018841507.1 PREDICTED: V-type proton ATPase subunit B 1-like [Juglans regia]						298	>XP_018851232.1 PREDICTED: ubiquitin-conjugating enzyme E2 variant 1D [Juglans regia]	2.04427e+09	39	17	84.25		297	>XP_018850787.1 PREDICTED: annexin D2-like [Juglans regia]	4.90921e+08	15	12	45.43		295	>XP_018815032.1 PREDICTED: dihydrolipoyllysine-residue acetyltransferase component 5 of pyruvate dehydrogenase complex, chloroplastic [Juglans regia]	4.57591e+08	16	12	31		311	>XP_018850190.1 PREDICTED: V-type proton ATPase subunit G-like [Juglans regia]						301
312	>XP_018849544.1 PREDICTED: mitochondrial outer membrane protein porin 2-like [Juglans regia]						299	>XP_018836411.1 PREDICTED: catalase isozyme 1 [Juglans regia]	7.54945e+08	18	13	39.02		298	>XP_018841508.1 PREDICTED: V-type proton ATPase subunit B 1-like [Juglans regia]						299	>XP_018819793.1 PREDICTED: cell division cycle protein 48 homolog [Juglans regia]	5.84108e+08	16	11	15.28		298	>XP_018820323.1 PREDICTED: 26S proteasome regulatory subunit 4 homolog B [Juglans regia]	6.72755e+08	22	15	39.01		296	>XP_018808212.1 PREDICTED: malate dehydrogenase-like [Juglans regia]	9.59698e+08	19	13	35.84		312	>XP_018843283.1 PREDICTED: profilin [Juglans regia]	1.26167e+09	18	9	41.22		302
312	>XP_018856168.1 PREDICTED: mitochondrial outer membrane protein porin 2-like [Juglans regia]						300	>XP_018854638.1 PREDICTED: plasminogen activator inhibitor 1 RNA-binding protein-like [Juglans regia]	6.65825e+08	32	16	29.54		299	>XP_018858232.1 PREDICTED: probable L-ascorbate peroxidase 6, chloroplastic [Juglans regia]	1.53922e+09	23	15	45.13		300	>XP_018859052.1 PREDICTED: coatomer subunit delta [Juglans regia]	4.38854e+08	20	17	30.51		298	>XP_018858352.1 PREDICTED: 26S proteasome regulatory subunit 4 homolog B [Juglans regia]						297	>XP_018848062.1 PREDICTED: transketolase, chloroplastic [Juglans regia]	6.40533e+08	18	14	17.07		313	>XP_018831536.1 PREDICTED: caffeoyl-CoA O-methyltransferase 5 [Juglans regia]	2.79014e+08	14	12	52.23		303
313	>XP_018836262.1 PREDICTED: pyrophosphate--fructose 6-phosphate 1-phosphotransferase subunit beta-like [Juglans regia]	4.91813e+08	17	16	39.36		301	>XP_018850292.1 PREDICTED: obg-like ATPase 1 [Juglans regia]	520944934	18	16	53.3		300	>XP_018843902.1 PREDICTED: phosphoribulokinase, chloroplastic [Juglans regia]	8.24328e+08	17	12	37.16		300	>XP_018859053.1 PREDICTED: coatomer subunit delta [Juglans regia]						299	>XP_018813681.1 PREDICTED: cell division protein FtsZ homolog 2-2, chloroplastic [Juglans regia]	2.83055e+08	11	11	35.26		298	>XP_018848571.1 PREDICTED: dihydrolipoyllysine-residue acetyltransferase component 2 of pyruvate dehydrogenase complex, mitochondrial-like [Juglans regia]	3.77663e+08	16	12	25.14		314	>XP_018841547.1 PREDICTED: ubiquitin domain-containing protein DSK2a-like [Juglans regia]	4.10048e+08	14	11	25.22		304
314	>XP_018853594.1 PREDICTED: dihydrolipoyllysine-residue acetyltransferase component 1 of pyruvate dehydrogenase complex, mitochondrial [Juglans regia]	3.36667e+08	16	14	26.28		302	>XP_018845862.1 PREDICTED: staphylococcal nuclease domain-containing protein 1-like [Juglans regia]	297343768	13	12	17.44		301	>XP_018810822.1 PREDICTED: T-complex protein 1 subunit theta [Juglans regia]	594969982	16	15	32.54		300	>XP_018859054.1 PREDICTED: coatomer subunit delta [Juglans regia]						299	>XP_018813682.1 PREDICTED: cell division protein FtsZ homolog 2-2, chloroplastic [Juglans regia]						299	>XP_018808241.1 PREDICTED: EG45-like domain containing protein [Juglans regia]	2160711847	36	11	30.83		315	>XP_018856900.1 PREDICTED: S-adenosylmethionine synthase 2 [Juglans regia]	4.42816e+08	17	12	26.15		304
315	>XP_018819793.1 PREDICTED: cell division cycle protein 48 homolog [Juglans regia]	5.97551e+08	16	10	14.16		303	>XP_018824734.1 PREDICTED: glycine cleavage system H protein 3, mitochondrial [Juglans regia]	1.16635e+09	30	19	44.24		302	>XP_018842192.1 PREDICTED: aspartic proteinase nepenthesin-1-like, partial [Juglans regia]	2.33e+09	28	15	36.89		300	>XP_018859055.1 PREDICTED: coatomer subunit delta [Juglans regia]						300	>XP_018818935.1 PREDICTED: superoxide dismutase [Cu-Zn], chloroplastic [Juglans regia]	1.80097e+09	25	11	51.43		300	>XP_018832824.1 PREDICTED: stress-response A/B barrel domain-containing protein UP3-like [Juglans regia]	5.93357e+08	18	13	46.87		315	>XP_018856907.1 PREDICTED: S-adenosylmethionine synthase 2 [Juglans regia]						304
316	>XP_018847079.1 PREDICTED: LL-diaminopimelate aminotransferase, chloroplastic-like [Juglans regia]	6.35581e+08	16	12	31.45		304	>XP_018841942.1 PREDICTED: superoxide dismutase [Cu-Zn], chloroplastic-like [Juglans regia]	1.83957e+09	28	11	44.13		303	>XP_018835062.1 PREDICTED: heat shock 70 kDa protein 17 [Juglans regia]	625477146	20	19	22.6		301	>XP_018839329.1 PREDICTED: methylenetetrahydrofolate reductase 2-like [Juglans regia]	7.35243e+08	18	14	29.58		301	>XP_018823000.1 PREDICTED: formate dehydrogenase, mitochondrial [Juglans regia]	1044224584	18	12	39.84		301	>XP_018851224.1 PREDICTED: 2-Cys peroxiredoxin BAS1, chloroplastic [Juglans regia]	7.1155e+08	14	11	41.64		316	>XP_018834955.1 PREDICTED: chlorophyll a-b binding protein CP26, chloroplastic [Juglans regia]	2.9115e+08	11	8	41.92		304
317	>XP_018831880.1 PREDICTED: protease Do-like 1, chloroplastic [Juglans regia]	5.12696e+08	14	12	30		305	>XP_018843515.1 PREDICTED: UMP-CMP kinase 3-like [Juglans regia]	9.60666e+08	19	13	61.54		304	>XP_018822697.1 PREDICTED: calmodulin-7 [Juglans regia]	4.64984e+09	32	20	83.89		302	>XP_018812510.1 PREDICTED: nodulin-related protein 1-like [Juglans regia]	7.26942e+08	18	12	43.87		302	>XP_018824464.1 PREDICTED: ervatamin-B-like [Juglans regia]	6.62283e+08	18	15	49.14		302	>XP_018817332.1 PREDICTED: glutamine synthetase nodule isozyme-like [Juglans regia]	5.60779e+08	14	11	34.83		317	>XP_018860494.1 PREDICTED: 20 kDa chaperonin, chloroplastic-like [Juglans regia]	4.42697e+08	10	9	38.39		304
318	>XP_018827666.1 PREDICTED: cinnamate beta-D-glucosyltransferase-like [Juglans regia]	4.61178e+08	15	11	30		306	>XP_018826578.1 PREDICTED: geranylgeranyl diphosphate reductase, chloroplastic-like [Juglans regia]	3.95187e+08	15	14	39.87		304	>XP_018822698.1 PREDICTED: calmodulin-7 [Juglans regia]						302	>XP_018836344.1 PREDICTED: nodulin-related protein 1 [Juglans regia]						303	>XP_018848153.1 PREDICTED: TATA-binding protein-associated factor 2N-like [Juglans regia]	8.34833e+08	37	12	42.08		303	>XP_018807162.1 PREDICTED: phospho-2-dehydro-3-deoxyheptonate aldolase 1, chloroplastic-like [Juglans regia]	5.54638e+08	16	13	34.79		318	>XP_018828970.1 PREDICTED: S-norcoclaurine synthase 2-like [Juglans regia]	4.23969e+08	15	10	75.95		305
319	>XP_018839113.1 PREDICTED: aldo-keto reductase family 4 member C9-like [Juglans regia]	6.09097e+08	21	15	50.79		307	>XP_018838600.1 PREDICTED: protein SGT1 homolog [Juglans regia]	6.11573e+08	14	13	45.4		304	>XP_018822699.1 PREDICTED: calmodulin-7 [Juglans regia]						303	>XP_018819712.1 PREDICTED: ornithine aminotransferase, mitochondrial-like [Juglans regia]	3.56721e+08	11	10	33.76		304	>XP_018859052.1 PREDICTED: coatomer subunit delta [Juglans regia]	3.51684e+08	20	15	27.5		304	>XP_018810822.1 PREDICTED: T-complex protein 1 subunit theta [Juglans regia]	4.53205e+08	16	15	33.46		319	>XP_018848747.1 PREDICTED: acetyl-CoA acetyltransferase, cytosolic 1 isoform X1 [Juglans regia]	3.28713e+08	15	12	29.72		306
319	>XP_018839114.1 PREDICTED: aldo-keto reductase family 4 member C9-like [Juglans regia]						308	>XP_018859875.1 PREDICTED: glycine-rich RNA-binding protein 3, mitochondrial [Juglans regia]	979232497	33	20	39.1		304	>XP_018854781.1 PREDICTED: calmodulin-7 [Juglans regia]						304	>XP_018844641.1 PREDICTED: far upstream element-binding protein 1 isoform X2 [Juglans regia]	4.39782e+08	17	13	20.29		304	>XP_018859053.1 PREDICTED: coatomer subunit delta [Juglans regia]						305	>XP_018816821.1 PREDICTED: 2-hydroxyacyl-CoA lyase [Juglans regia]	5.93445e+08	17	15	33.86		319	>XP_018848749.1 PREDICTED: acetyl-CoA acetyltransferase, cytosolic 1 isoform X1 [Juglans regia]						307
320	>XP_018814476.1 PREDICTED: UDP-glucuronic acid decarboxylase 6 [Juglans regia]	5.1751e+08	17	13	57.23		309	>XP_018823047.1 PREDICTED: 2-methylene-furan-3-one reductase-like [Juglans regia]	3.84507e+08	14	11	48.61		305	>XP_018819687.1 PREDICTED: 40S ribosomal protein S14-3-like [Juglans regia]	2.24648e+09	26	12	64.67		305	>XP_018851080.1 PREDICTED: protochlorophyllide reductase, chloroplastic [Juglans regia]	6.18027e+08	21	16	50.5		304	>XP_018859054.1 PREDICTED: coatomer subunit delta [Juglans regia]						306	>XP_018859442.1 PREDICTED: phosphoprotein ECPP44-like [Juglans regia]	5.08721e+08	21	13	47.97		319	>XP_018848750.1 PREDICTED: acetyl-CoA acetyltransferase, cytosolic 1 isoform X1 [Juglans regia]						308
320	>XP_018814477.1 PREDICTED: UDP-glucuronic acid decarboxylase 6 [Juglans regia]						310	>XP_018860311.1 PREDICTED: kiwellin-like [Juglans regia]	1.49019e+09	33	12	36.41		306	>XP_018816525.1 PREDICTED: ATP-citrate synthase alpha chain protein 3 [Juglans regia]	877700783	18	15	38.77		306	>XP_018859093.1 PREDICTED: probable pectinesterase/pectinesterase inhibitor 51 [Juglans regia]	6.53666e+08	19	13	20.45		304	>XP_018859055.1 PREDICTED: coatomer subunit delta [Juglans regia]						307	>XP_018829229.1 PREDICTED: glycine--tRNA ligase, mitochondrial 1-like [Juglans regia]	4.06876e+08	13	13	21.81		319	>XP_018848751.1 PREDICTED: acetyl-CoA acetyltransferase, cytosolic 1 isoform X2 [Juglans regia]						309
320	>XP_018814478.1 PREDICTED: UDP-glucuronic acid decarboxylase 6 [Juglans regia]						311	>XP_018805239.1 PREDICTED: ubiquitin-40S ribosomal protein S27a-like [Juglans regia]	4.5646e+09	62	17	62.18		307	>XP_018809190.1 PREDICTED: gamma carbonic anhydrase 1, mitochondrial [Juglans regia]	6.20067e+08	15	12	57.51		307	>XP_018826578.1 PREDICTED: geranylgeranyl diphosphate reductase, chloroplastic-like [Juglans regia]	5.0929e+08	15	15	40.52		305	>XP_018823304.1 PREDICTED: argininosuccinate synthase, chloroplastic [Juglans regia]	8.40856e+08	19	16	41.73		308	>XP_018836195.1 PREDICTED: pyruvate kinase 1, cytosolic-like [Juglans regia]	7.83807e+08	17	15	36.62		320	>XP_018806484.1 PREDICTED: abscisic stress-ripening protein 1-like [Juglans regia]	3.60754e+08	24	12	38.03		310
320	>XP_018814479.1 PREDICTED: UDP-glucuronic acid decarboxylase 6 [Juglans regia]						311	>XP_018815087.1 PREDICTED: ubiquitin-40S ribosomal protein S27a-like [Juglans regia]						307	>XP_018843856.1 PREDICTED: gamma carbonic anhydrase 1, mitochondrial [Juglans regia]						308	>XP_018851318.1 PREDICTED: serine/threonine-protein phosphatase 2A 65 kDa regulatory subunit A beta isoform [Juglans regia]	4.24916e+08	17	13	29.13		306	>XP_018823791.1 PREDICTED: triosephosphate isomerase, chloroplastic [Juglans regia]	7.35554e+08	16	13	40.38		309	>XP_018818753.1 PREDICTED: FAS1 domain-containing protein SELMODRAFT_448915-like [Juglans regia]	7.15567e+08	17	11	34.92		321	>XP_018850349.1 PREDICTED: temperature-induced lipocalin-1 [Juglans regia]	3.36085e+08	18	14	49.46		311
320	>XP_018814480.1 PREDICTED: UDP-glucuronic acid decarboxylase 6 [Juglans regia]						312	>XP_018836195.1 PREDICTED: pyruvate kinase 1, cytosolic-like [Juglans regia]	9.2091e+08	14	14	33.21		308	>XP_018859093.1 PREDICTED: probable pectinesterase/pectinesterase inhibitor 51 [Juglans regia]	8.98957e+08	20	15	23.37		309	>XP_018810822.1 PREDICTED: T-complex protein 1 subunit theta [Juglans regia]	4.97478e+08	17	15	31.8		307	>XP_018837327.1 PREDICTED: proteasome subunit alpha type-2-B [Juglans regia]	1.2714e+09	22	14	59.57		310	>XP_018851272.1 PREDICTED: leucine-rich repeat receptor protein kinase EMS1-like [Juglans regia]	6.14658e+08	16	11	31.64		321	>XP_018850350.1 PREDICTED: temperature-induced lipocalin-1 [Juglans regia]						312
321	>XP_018841942.1 PREDICTED: superoxide dismutase [Cu-Zn], chloroplastic-like [Juglans regia]	1.99422e+09	26	10	39.91		313	>XP_018811769.1 PREDICTED: aspartate aminotransferase, cytoplasmic [Juglans regia]	7.2506e+08	18	15	37.93		309	>XP_018819712.1 PREDICTED: ornithine aminotransferase, mitochondrial-like [Juglans regia]	4.6662e+08	12	11	35.65		310	>XP_018816673.1 PREDICTED: UDP-glucose 6-dehydrogenase 1 [Juglans regia]	648831040	16	14	34.37		308	>XP_018852158.1 PREDICTED: 26S proteasome non-ATPase regulatory subunit 11 homolog [Juglans regia]	4.40367e+08	14	13	42.65		310	>XP_018855377.1 PREDICTED: leucine-rich repeat receptor-like serine/threonine-protein kinase BAM1 [Juglans regia]						322	>XP_018842755.1 PREDICTED: nascent polypeptide-associated complex subunit alpha-like protein 2 [Juglans regia]	4.50127e+08	15	10	37.56		313
322	>XP_018811672.1 PREDICTED: 60S ribosomal protein L3-like [Juglans regia]	9.0367e+08	24	19	40.1		314	>XP_018830436.1 PREDICTED: methyl-CpG-binding domain-containing protein 11-like isoform X1 [Juglans regia]	3.06863e+08	15	13	38.04		310	>XP_018817293.1 PREDICTED: protein transport protein SEC31 homolog B-like isoform X1 [Juglans regia]	5.64156e+08	16	16	15.97		311	>XP_018847349.1 PREDICTED: plastidial pyruvate kinase 2 [Juglans regia]	4.23932e+08	10	10	26.39		309	>XP_018826449.1 PREDICTED: succinate dehydrogenase [ubiquinone] flavoprotein subunit 1, mitochondrial [Juglans regia]	5.6297e+08	20	17	32.08		311	>XP_018827682.1 PREDICTED: uncharacterized protein LOC108996311 [Juglans regia]	3.757e+08	12	10	27.44		323	>XP_018836595.1 PREDICTED: chaperone protein ClpC, chloroplastic [Juglans regia]	2.48011e+08	9	9	11.8		313
323	>XP_018833466.1 PREDICTED: tubulin beta-1 chain isoform X1 [Juglans regia]	2.85051e+08	9	8	25.17		314	>XP_018830437.1 PREDICTED: methyl-CpG-binding domain-containing protein 11-like isoform X2 [Juglans regia]						310	>XP_018817298.1 PREDICTED: protein transport protein SEC31 homolog B-like isoform X2 [Juglans regia]						312	>XP_018845797.1 PREDICTED: glycine dehydrogenase (decarboxylating), mitochondrial [Juglans regia]	4.68858e+08	14	14	19.29		310	>XP_018856080.1 PREDICTED: UBP1-associated protein 2C-like [Juglans regia]	5.24868e+08	16	13	33.64		312	>XP_018848834.1 PREDICTED: 40S ribosomal protein S5 [Juglans regia]	9.75637e+08	28	18	59.42		324	>XP_018847874.1 PREDICTED: 26S protease regulatory subunit 8 homolog A-like isoform X1 [Juglans regia]	2.63931e+08	16	15	39.52		314
323	>XP_018833467.1 PREDICTED: tubulin beta-1 chain isoform X2 [Juglans regia]						315	>XP_018847735.1 PREDICTED: xyloglucan endotransglucosylase/hydrolase protein 2-like [Juglans regia]	4.60682e+08	19	12	47.16		311	>XP_018808362.1 PREDICTED: porphobilinogen deaminase, chloroplastic isoform X1 [Juglans regia]	9.83245e+08	15	12	42.09		313	>XP_018812048.1 PREDICTED: T-complex protein 1 subunit beta [Juglans regia]	5.17527e+08	19	17	36.62		310	>XP_018856081.1 PREDICTED: UBP1-associated protein 2C-like [Juglans regia]						313	>XP_018838095.1 PREDICTED: 3-hydroxyisobutyryl-CoA hydrolase-like protein 3, mitochondrial isoform X1 [Juglans regia]	5.14524e+08	13	11	34.19		324	>XP_018847875.1 PREDICTED: 26S protease regulatory subunit 8 homolog A-like isoform X2 [Juglans regia]						314
323	>XP_018833468.1 PREDICTED: tubulin beta-1 chain isoform X3 [Juglans regia]						316	>XP_018846377.1 PREDICTED: glucose-6-phosphate 1-dehydrogenase, cytoplasmic isoform-like isoform X1 [Juglans regia]	4.47514e+08	16	15	29.85		311	>XP_018808363.1 PREDICTED: porphobilinogen deaminase, chloroplastic isoform X2 [Juglans regia]						314	>XP_018857826.1 PREDICTED: bifunctional protein FolD 2 isoform X1 [Juglans regia]	2.80186e+08	9	9	45.15		310	>XP_018856082.1 PREDICTED: UBP1-associated protein 2C-like [Juglans regia]						313	>XP_018838098.1 PREDICTED: 3-hydroxyisobutyryl-CoA hydrolase-like protein 3, mitochondrial isoform X4 [Juglans regia]						325	>XP_018850213.1 PREDICTED: glutathione S-transferase L3-like [Juglans regia]	5.12622e+08	19	13	35.58		314
324	>XP_018850292.1 PREDICTED: obg-like ATPase 1 [Juglans regia]	4.68786e+08	13	12	40.36		316	>XP_018846378.1 PREDICTED: glucose-6-phosphate 1-dehydrogenase, cytoplasmic isoform-like isoform X1 [Juglans regia]						312	>XP_018817485.1 PREDICTED: uncharacterized protein LOC108988625 [Juglans regia]	2.07061e+09	25	13	50.29		315	>XP_018822704.1 PREDICTED: alpha-L-arabinofuranosidase 1 [Juglans regia]	5.30992e+08	17	16	25.3		310	>XP_018856083.1 PREDICTED: UBP1-associated protein 2C-like [Juglans regia]						314	>XP_018816525.1 PREDICTED: ATP-citrate synthase alpha chain protein 3 [Juglans regia]	5.70718e+08	16	14	33.1		326	>XP_018813013.1 PREDICTED: isocitrate lyase [Juglans regia]	3.29205e+08	14	13	25.74		314
325	>XP_018819149.1 PREDICTED: glutathione S-transferase U17-like [Juglans regia]	9.72402e+08	21	14	50.64		316	>XP_018846379.1 PREDICTED: glucose-6-phosphate 1-dehydrogenase, cytoplasmic isoform-like isoform X1 [Juglans regia]						313	>XP_018838600.1 PREDICTED: protein SGT1 homolog [Juglans regia]	7.08947e+08	15	13	47.35		315	>XP_018822706.1 PREDICTED: alpha-L-arabinofuranosidase 1 [Juglans regia]						310	>XP_018856084.1 PREDICTED: UBP1-associated protein 2C-like [Juglans regia]						315	>XP_018841942.1 PREDICTED: superoxide dismutase [Cu-Zn], chloroplastic-like [Juglans regia]	1.033e+09	20	10	44.13		327	>XP_018834430.1 PREDICTED: ATP synthase subunit O, mitochondrial-like [Juglans regia]	3.21673e+08	13	11	37.86		315
326	>XP_018810862.1 PREDICTED: leucine aminopeptidase 1-like [Juglans regia]	5.36831e+08	13	12	28.55		316	>XP_018846380.1 PREDICTED: glucose-6-phosphate 1-dehydrogenase, cytoplasmic isoform-like isoform X2 [Juglans regia]						314	>XP_018850608.1 PREDICTED: caffeic acid 3-O-methyltransferase [Juglans regia]	3.97195e+08	11	11	47.35		316	>XP_018807246.1 PREDICTED: probable protein disulfide-isomerase A6 [Juglans regia]	7.20969e+08	16	12	34.63		310	>XP_018856085.1 PREDICTED: UBP1-associated protein 2C-like [Juglans regia]						316	>XP_018819183.1 PREDICTED: ubiquitin-activating enzyme E1 1-like [Juglans regia]	6.27804e+08	19	15	14.71		328	>XP_018815467.1 PREDICTED: ubiquitin receptor RAD23c-like [Juglans regia]	6.49401e+08	16	14	45.79		315
327	>XP_018831340.1 PREDICTED: heat shock cognate 70 kDa protein 2-like [Juglans regia]	7.8717e+08	21	15	17.76		317	>XP_018851080.1 PREDICTED: protochlorophyllide reductase, chloroplastic [Juglans regia]	9.57352e+08	27	17	50		315	>XP_018822246.1 PREDICTED: aspartate aminotransferase P2, mitochondrial-like [Juglans regia]	7.92994e+08	17	16	40.3		317	>XP_018829538.1 PREDICTED: pyrophosphate--fructose 6-phosphate 1-phosphotransferase subunit beta [Juglans regia]	6.82459e+08	16	13	29.58		311	>XP_018834053.1 PREDICTED: probable alpha-mannosidase At5g13980 isoform X1 [Juglans regia]	4.8969e+08	18	16	18.54		317	>XP_018842613.1 PREDICTED: 14-3-3 protein 7 [Juglans regia]	7.6778e+08	18	11	54.15		329	>XP_018812241.1 PREDICTED: hsp70-Hsp90 organizing protein 3-like isoform X1 [Juglans regia]	2.91744e+08	12	12	25.84		316
328	>XP_018819438.1 PREDICTED: nucleoside diphosphate kinase B [Juglans regia]	6.58406e+08	16	11	62.16		318	>XP_018813172.1 PREDICTED: small heat shock protein, chloroplastic-like [Juglans regia]	1.40922e+09	28	13	52.61		315	>XP_018822247.1 PREDICTED: aspartate aminotransferase P2, mitochondrial-like [Juglans regia]						318	>XP_018809418.1 PREDICTED: proteasome subunit alpha type-7-like [Juglans regia]	7.9085e+08	11	8	36.33		311	>XP_018834054.1 PREDICTED: probable alpha-mannosidase At5g13980 isoform X2 [Juglans regia]						318	>XP_018811694.1 PREDICTED: copper transport protein ATX1-like [Juglans regia]	6.61406e+08	19	11	78.95		330	>XP_018812979.1 PREDICTED: universal stress protein PHOS32-like [Juglans regia]	2.76285e+08	12	10	54.88		317
329	>XP_018854638.1 PREDICTED: plasminogen activator inhibitor 1 RNA-binding protein-like [Juglans regia]	9.22361e+08	28	15	29.54		319	>XP_018833868.1 PREDICTED: S-adenosylmethionine synthase 2 [Juglans regia]	8.77597e+08	21	11	29.52		315	>XP_018822248.1 PREDICTED: aspartate aminotransferase P2, mitochondrial-like [Juglans regia]						319	>XP_018826881.1 PREDICTED: soluble inorganic pyrophosphatase 6, chloroplastic-like [Juglans regia]	914029427	22	15	37.29		311	>XP_018834055.1 PREDICTED: probable alpha-mannosidase At5g13980 isoform X3 [Juglans regia]						319	>XP_018846015.1 PREDICTED: 60S acidic ribosomal protein P0-like [Juglans regia]	1200854698	17	11	38.32		331	>XP_018847934.1 PREDICTED: glucan endo-1,3-beta-glucosidase-like [Juglans regia]	4.39582e+08	12	8	33.52		318
330	>XP_018846590.1 PREDICTED: peroxidase 12-like isoform X1 [Juglans regia]	7.05819e+08	15	12	39.72		320	>XP_018858766.1 PREDICTED: peroxidase 3-like [Juglans regia]	6.96866e+08	16	14	46.63		316	>XP_018842613.1 PREDICTED: 14-3-3 protein 7 [Juglans regia]	2048249856	21	12	54.15		320	>XP_018828124.1 PREDICTED: 60S ribosomal protein L9 [Juglans regia]	8.13509e+08	19	15	67.88		311	>XP_018834056.1 PREDICTED: probable alpha-mannosidase At5g13980 isoform X4 [Juglans regia]						320	>XP_018823859.1 PREDICTED: V-type proton ATPase subunit B 2 [Juglans regia]	8.10432e+08	16	13	36.27		331	>XP_018852808.1 PREDICTED: glucan endo-1,3-beta-glucosidase-like [Juglans regia]						319
331	>XP_018845068.1 PREDICTED: nuclear pore complex protein NUP50A-like [Juglans regia]	3.29103e+08	14	12	32.92		321	>XP_018837344.1 PREDICTED: glycine-rich protein 23-like [Juglans regia]	2.44762e+09	41	14	28.61		317	>XP_018812043.1 PREDICTED: large proline-rich protein BAG6-like isoform X1 [Juglans regia]	4.65903e+08	12	11	15.98		320	>XP_018828125.1 PREDICTED: 60S ribosomal protein L9 [Juglans regia]						312	>XP_018848571.1 PREDICTED: dihydrolipoyllysine-residue acetyltransferase component 2 of pyruvate dehydrogenase complex, mitochondrial-like [Juglans regia]	4.0595e+08	14	11	23.51		320	>XP_018823860.1 PREDICTED: V-type proton ATPase subunit B 2 [Juglans regia]						332	>XP_018831181.1 PREDICTED: mitochondrial outer membrane protein porin 4-like [Juglans regia]	4.9585e+08	20	11	46.38		320
331	>XP_018845069.1 PREDICTED: nuclear pore complex protein NUP50A-like [Juglans regia]						322	>XP_018856789.1 PREDICTED: transketolase, chloroplastic-like [Juglans regia]	5.53102e+08	16	14	17.87		317	>XP_018812044.1 PREDICTED: large proline-rich protein BAG6-like isoform X2 [Juglans regia]						321	>XP_018811862.1 PREDICTED: aspartic proteinase-like isoform X1 [Juglans regia]	7.95819e+08	16	13	38.11		313	>XP_018839307.1 PREDICTED: chaperonin CPN60-2, mitochondrial [Juglans regia]	3.49295e+08	13	12	29.91		320	>XP_018823861.1 PREDICTED: V-type proton ATPase subunit B 2 [Juglans regia]						333	>XP_018808618.1 PREDICTED: tubulin alpha chain-like isoform X1 [Juglans regia]	5.16324e+08	15	11	27.49		321
332	>XP_018829689.1 PREDICTED: 3-isopropylmalate dehydratase small subunit 3-like [Juglans regia]	9.30034e+08	11	9	60.16		323	>XP_018825404.1 PREDICTED: protein ASPARTIC PROTEASE IN GUARD CELL 1-like [Juglans regia]	8.34645e+08	17	13	26.71		318	>XP_018830580.1 PREDICTED: eukaryotic translation initiation factor 3 subunit G-A-like [Juglans regia]	6.66555e+08	16	13	44.64		321	>XP_018811868.1 PREDICTED: aspartic proteinase-like isoform X2 [Juglans regia]						314	>XP_018845359.1 PREDICTED: mitochondrial outer membrane protein porin 2-like [Juglans regia]	8.06785e+08	17	13	42.75		320	>XP_018841506.1 PREDICTED: V-type proton ATPase subunit B 1-like [Juglans regia]						333	>XP_018810211.1 PREDICTED: tubulin alpha chain [Juglans regia]						321
333	>XP_018819528.1 PREDICTED: protein disulfide isomerase-like 1-4 [Juglans regia]	6.39299e+08	20	18	32.86		324	>XP_018810822.1 PREDICTED: T-complex protein 1 subunit theta [Juglans regia]	2.77096e+08	12	12	28.49		319	>XP_018833868.1 PREDICTED: S-adenosylmethionine synthase 2 [Juglans regia]	1.1091e+09	13	11	38.17		321	>XP_018811875.1 PREDICTED: aspartic proteinase-like isoform X2 [Juglans regia]						314	>XP_018849544.1 PREDICTED: mitochondrial outer membrane protein porin 2-like [Juglans regia]						320	>XP_018841507.1 PREDICTED: V-type proton ATPase subunit B 1-like [Juglans regia]						333	>XP_018822098.1 PREDICTED: tubulin alpha chain-like isoform X1 [Juglans regia]						322
334	>XP_018835615.1 PREDICTED: clathrin heavy chain 2 [Juglans regia]	3.56916e+08	16	16	11.5		325	>XP_018831659.1 PREDICTED: betaine aldehyde dehydrogenase 1, chloroplastic [Juglans regia]	3.40213e+08	12	11	32.21		320	>XP_018829584.1 PREDICTED: 3-dehydroquinate synthase, chloroplastic-like [Juglans regia]	8.35815e+08	14	12	38.94		322	>XP_018830580.1 PREDICTED: eukaryotic translation initiation factor 3 subunit G-A-like [Juglans regia]	6.13257e+08	20	16	47.75		314	>XP_018856168.1 PREDICTED: mitochondrial outer membrane protein porin 2-like [Juglans regia]						320	>XP_018841508.1 PREDICTED: V-type proton ATPase subunit B 1-like [Juglans regia]						333	>XP_018829598.1 PREDICTED: tubulin alpha-1 chain-like [Juglans regia]						323
335	>XP_018821713.1 PREDICTED: eukaryotic translation initiation factor 4B2-like [Juglans regia]	4.66045e+08	20	17	38.02		326	>XP_018840433.1 PREDICTED: cysteine synthase, chloroplastic/chromoplastic isoform X1 [Juglans regia]	5.23931e+08	10	10	36.71		321	>XP_018827585.1 PREDICTED: fumarylacetoacetase [Juglans regia]	8.47738e+08	15	12	37.86		323	>XP_018857903.1 PREDICTED: 60S ribosomal protein L7-2-like [Juglans regia]	484373557	14	12	41.87		315	>XP_018816748.1 PREDICTED: protein DJ-1 homolog D-like [Juglans regia]	5.21614e+08	16	13	36.83		321	>XP_018820076.1 PREDICTED: SKP1-like protein 1B [Juglans regia]	9.13505e+08	22	14	67.74		333	>XP_018834963.1 PREDICTED: tubulin alpha chain [Juglans regia]						323
336	>XP_018840507.1 PREDICTED: peroxiredoxin-2F, mitochondrial-like [Juglans regia]	8.68459e+08	14	9	54.19		326	>XP_018840434.1 PREDICTED: cysteine synthase, chloroplastic/chromoplastic isoform X1 [Juglans regia]						322	>XP_018840891.1 PREDICTED: proteasome subunit beta type-1 [Juglans regia]	7.84415e+08	20	12	69.06		323	>XP_018857904.1 PREDICTED: 60S ribosomal protein L7-2-like [Juglans regia]						316	>XP_018859093.1 PREDICTED: probable pectinesterase/pectinesterase inhibitor 51 [Juglans regia]	6.95543e+08	18	13	20.45		321	>XP_018853688.1 PREDICTED: SKP1-like protein 1B [Juglans regia]						334	>XP_018846287.1 PREDICTED: uncharacterized protein LOC109010037 [Juglans regia]	2.01465e+08	10	10	23.63		324
337	>XP_018813322.1 PREDICTED: photosynthetic NDH subunit of lumenal location 5, chloroplastic-like [Juglans regia]	8.39928e+08	20	13	51.78		327	>XP_018823000.1 PREDICTED: formate dehydrogenase, mitochondrial [Juglans regia]	8.48066e+08	17	13	39.32		323	>XP_018844535.1 PREDICTED: 40S ribosomal protein S3-3-like [Juglans regia]	1.16336e+09	21	14	56.36		324	>XP_018819149.1 PREDICTED: glutathione S-transferase U17-like [Juglans regia]	1.08745e+09	22	15	47.64		317	>XP_018830113.1 PREDICTED: glutamate-1-semialdehyde 2,1-aminomutase 2, chloroplastic [Juglans regia]	4.21723e+08	14	12	33.54		322	>XP_018812438.1 PREDICTED: far upstream element-binding protein 2-like isoform X2 [Juglans regia]	3.49624e+08	12	11	21.37		335	>XP_018848460.1 PREDICTED: aspartic proteinase A1-like [Juglans regia]	4.22904e+08	12	10	22.6		325
338	>XP_018859093.1 PREDICTED: probable pectinesterase/pectinesterase inhibitor 51 [Juglans regia]	7.93628e+08	19	12	20.62		328	>XP_018850614.1 PREDICTED: proton pump-interactor 1-like [Juglans regia]	3.2246e+08	15	14	26.97		324	>XP_018828124.1 PREDICTED: 60S ribosomal protein L9 [Juglans regia]	1.81779e+09	26	15	67.88		325	>XP_018848834.1 PREDICTED: 40S ribosomal protein S5 [Juglans regia]	7.53288e+08	23	16	55.56		318	>XP_018860724.1 PREDICTED: glutathione S-transferase DHAR2-like [Juglans regia]	4.64193e+08	15	12	67.76		323	>XP_018817793.1 PREDICTED: polyadenylate-binding protein 8-like [Juglans regia]	3.85575e+08	13	13	24.88		336	>XP_018842620.1 PREDICTED: glycine cleavage system H protein, mitochondrial-like [Juglans regia]	6.87794e+08	13	9	27.27		326
339	>XP_018840545.1 PREDICTED: glutamine synthetase leaf isozyme, chloroplastic-like [Juglans regia]	6.62537e+08	21	12	25.23		329	>XP_018859983.1 PREDICTED: glyceraldehyde-3-phosphate dehydrogenase 2, cytosolic-like [Juglans regia]	9.79251e+08	22	13	40.95		324	>XP_018828125.1 PREDICTED: 60S ribosomal protein L9 [Juglans regia]						326	>XP_018847842.1 PREDICTED: coatomer subunit gamma-2 [Juglans regia]	3.26956e+08	14	14	18.94		319	>XP_018844518.1 PREDICTED: 60S acidic ribosomal protein P2A-like [Juglans regia]	1.81794e+09	20	9	76.11		324	>XP_018814539.1 PREDICTED: actin-depolymerizing factor 2-like [Juglans regia]	1.6551e+09	23	14	69.78		337	>XP_018823545.1 PREDICTED: cytochrome c oxidase subunit 5b-2, mitochondrial-like isoform X1 [Juglans regia]	7.56324e+08	12	8	31.44		327
339	>XP_018840546.1 PREDICTED: glutamine synthetase leaf isozyme, chloroplastic-like [Juglans regia]						330	>XP_018824948.1 PREDICTED: probable cinnamyl alcohol dehydrogenase 9 [Juglans regia]	645054402	18	13	33.98		325	>XP_018857281.1 PREDICTED: villin-3-like isoform X1 [Juglans regia]	3.11371e+08	15	15	18		327	>XP_018827031.1 PREDICTED: protein disulfide isomerase-like 2-3 isoform X1 [Juglans regia]	1318820309	23	14	38.34		319	>XP_018844519.1 PREDICTED: 60S acidic ribosomal protein P2A-like [Juglans regia]						325	>XP_018859052.1 PREDICTED: coatomer subunit delta [Juglans regia]	3.0501e+08	19	16	27.5		337	>XP_018823546.1 PREDICTED: cytochrome c oxidase subunit 5b-2, mitochondrial-like isoform X2 [Juglans regia]						328
339	>XP_018840547.1 PREDICTED: glutamine synthetase leaf isozyme, chloroplastic-like [Juglans regia]						331	>XP_018835532.1 PREDICTED: multiple organellar RNA editing factor 1, mitochondrial [Juglans regia]	1.8076e+08	9	9	33.82		325	>XP_018857282.1 PREDICTED: villin-3-like isoform X1 [Juglans regia]						327	>XP_018827032.1 PREDICTED: protein disulfide isomerase-like 2-3 isoform X2 [Juglans regia]						320	>XP_018807730.1 PREDICTED: 3-phosphoshikimate 1-carboxyvinyltransferase 2 [Juglans regia]	5.06818e+08	16	12	28.16		325	>XP_018859053.1 PREDICTED: coatomer subunit delta [Juglans regia]						337	>XP_018823547.1 PREDICTED: putative cytochrome c oxidase subunit 5b-like isoform X3 [Juglans regia]						329
340	>XP_018838180.1 PREDICTED: peroxidase 73-like [Juglans regia]	5.51421e+08	16	12	50		332	>XP_018848153.1 PREDICTED: TATA-binding protein-associated factor 2N-like [Juglans regia]	8.39686e+08	40	11	36.25		326	>XP_018844479.1 PREDICTED: protein STRICTOSIDINE SYNTHASE-LIKE 3-like [Juglans regia]	7.52924e+08	16	12	42.09		328	>XP_018850578.1 PREDICTED: protein IN2-1 homolog B-like [Juglans regia]	7.65826e+08	15	10	41.05		321	>XP_018823705.1 PREDICTED: protein ASPARTIC PROTEASE IN GUARD CELL 1 [Juglans regia]	5.93694e+08	16	12	19.55		325	>XP_018859054.1 PREDICTED: coatomer subunit delta [Juglans regia]						338	>XP_018850794.1 PREDICTED: probable protein phosphatase 2C 39 [Juglans regia]	5.43233e+08	15	9	50.18		330
341	>XP_018819297.1 PREDICTED: 2-dehydro-3-deoxyphosphooctonate aldolase [Juglans regia]	3.71146e+08	12	9	44.14		333	>XP_018808241.1 PREDICTED: EG45-like domain containing protein [Juglans regia]	3.08019e+09	37	11	30.83		327	>XP_018825075.1 PREDICTED: peroxisomal acyl-coenzyme A oxidase 1 [Juglans regia]	4.15432e+08	11	11	23.34		329	>XP_018818345.1 PREDICTED: cytochrome P450 703A2 [Juglans regia]	5.41427e+08	19	15	33.59		322	>XP_018805239.1 PREDICTED: ubiquitin-40S ribosomal protein S27a-like [Juglans regia]	4.29725e+09	61	16	56.41		325	>XP_018859055.1 PREDICTED: coatomer subunit delta [Juglans regia]						339	>XP_018858388.1 PREDICTED: V-type proton ATPase subunit E-like [Juglans regia]	6.67852e+08	25	19	59.13		331
342	>XP_018835532.1 PREDICTED: multiple organellar RNA editing factor 1, mitochondrial [Juglans regia]	2.9703e+08	13	10	36.98		334	>XP_018811933.1 PREDICTED: plant UBX domain-containing protein 8 [Juglans regia]	3.08335e+08	12	8	22.04		328	>XP_018822629.1 PREDICTED: malate dehydrogenase, mitochondrial-like [Juglans regia]	1.24205e+09	12	8	29.51		330	>XP_018814969.1 PREDICTED: 28 kDa ribonucleoprotein, chloroplastic-like [Juglans regia]	800791077	30	17	38.99		322	>XP_018815087.1 PREDICTED: ubiquitin-40S ribosomal protein S27a-like [Juglans regia]						326	>XP_018832781.1 PREDICTED: thiosulfate/3-mercaptopyruvate sulfurtransferase 1, mitochondrial-like isoform X1 [Juglans regia]	4.74207e+08	15	11	39.63		340	>XP_018825757.1 PREDICTED: 40S ribosomal protein S21-2 [Juglans regia]	5.75957e+08	15	9	37.8		332
343	>XP_018843902.1 PREDICTED: phosphoribulokinase, chloroplastic [Juglans regia]	5.33915e+08	15	11	34.23		335	>XP_018848181.1 PREDICTED: eukaryotic translation initiation factor 5B [Juglans regia]	2.71031e+08	13	13	11.44		329	>XP_018843891.1 PREDICTED: DEAD-box ATP-dependent RNA helicase 53-like [Juglans regia]	4.05342e+08	14	14	28.98		331	>XP_018857281.1 PREDICTED: villin-3-like isoform X1 [Juglans regia]	2.72369e+08	16	15	15.95		323	>XP_018811862.1 PREDICTED: aspartic proteinase-like isoform X1 [Juglans regia]	3.44188e+08	13	11	27.36		326	>XP_018832782.1 PREDICTED: thiosulfate/3-mercaptopyruvate sulfurtransferase 1, mitochondrial-like isoform X2 [Juglans regia]						341	>XP_018806786.1 PREDICTED: aldose 1-epimerase [Juglans regia]	5.95697e+08	19	11	36.58		333
344	>XP_018850794.1 PREDICTED: probable protein phosphatase 2C 39 [Juglans regia]	5.31115e+08	16	13	52.3		335	>XP_018848182.1 PREDICTED: eukaryotic translation initiation factor 5B [Juglans regia]						330	>XP_018810050.1 PREDICTED: peptidyl-prolyl cis-trans isomerase CYP20-1 [Juglans regia]	1.92231e+09	30	22	54.41		331	>XP_018857282.1 PREDICTED: villin-3-like isoform X1 [Juglans regia]						323	>XP_018811868.1 PREDICTED: aspartic proteinase-like isoform X2 [Juglans regia]						327	>sp|K22E_HUMAN|(Common contaminant protein)	4.01395e+08	21	18	27.6		342	>XP_018848651.1 PREDICTED: 60S acidic ribosomal protein P2B [Juglans regia]	2.94641e+08	9	6	67.24		334
345	>XP_018858942.1 PREDICTED: 12-oxophytodienoate reductase 3 [Juglans regia]	409506990	12	10	39.29		336	>XP_018819297.1 PREDICTED: 2-dehydro-3-deoxyphosphooctonate aldolase [Juglans regia]	3.29258e+08	13	11	50		331	>XP_018848153.1 PREDICTED: TATA-binding protein-associated factor 2N-like [Juglans regia]	4.93077e+08	42	15	38.33		332	>XP_018839930.1 PREDICTED: pyrophosphate-energized vacuolar membrane proton pump [Juglans regia]	4.35475e+08	15	12	14.15		323	>XP_018811875.1 PREDICTED: aspartic proteinase-like isoform X2 [Juglans regia]						328	>XP_018841018.1 PREDICTED: NADH-cytochrome b5 reductase-like protein [Juglans regia]	7.64211e+08	18	14	44.51		342	>XP_018848653.1 PREDICTED: 60S acidic ribosomal protein P2B [Juglans regia]						334
346	>XP_018840664.1 PREDICTED: uncharacterized protein LOC109005990 [Juglans regia]	2.72634e+08	10	10	19.61		337	>XP_018844479.1 PREDICTED: protein STRICTOSIDINE SYNTHASE-LIKE 3-like [Juglans regia]	4.26149e+08	14	10	40.82		332	>XP_018829145.1 PREDICTED: ankyrin repeat domain-containing protein 2B-like [Juglans regia]	8.51122e+08	17	11	31.91		333	>XP_018822697.1 PREDICTED: calmodulin-7 [Juglans regia]	3.23868e+09	32	18	82.55		324	>XP_018839334.1 PREDICTED: guanosine nucleotide diphosphate dissociation inhibitor 1 [Juglans regia]	5.31674e+08	15	13	41.22		329	>XP_018845963.1 PREDICTED: elongation factor Tu, mitochondrial-like [Juglans regia]	5.6148e+08	18	14	31.7		343	>XP_018825127.1 PREDICTED: plasminogen activator inhibitor 1 RNA-binding protein [Juglans regia]	3.07432e+08	13	12	41.71		335
346	>XP_018840665.1 PREDICTED: uncharacterized protein LOC109005990 [Juglans regia]						338	>XP_018860724.1 PREDICTED: glutathione S-transferase DHAR2-like [Juglans regia]	4.00664e+08	13	11	64.49		333	>XP_018813544.1 PREDICTED: heat shock cognate protein 80 [Juglans regia]	8.17943e+08	18	15	16.86		333	>XP_018822698.1 PREDICTED: calmodulin-7 [Juglans regia]						325	>XP_018807000.1 PREDICTED: NAC transcription factor 25 [Juglans regia]	3.40482e+08	17	13	37.46		329	>XP_018847441.1 PREDICTED: elongation factor Tu, mitochondrial [Juglans regia]						344	>XP_018857292.1 PREDICTED: glutathione reductase, cytosolic-like [Juglans regia]	3.50879e+08	13	12	27.31		336
346	>XP_018840666.1 PREDICTED: uncharacterized protein LOC109005990 [Juglans regia]						339	>XP_018847629.1 PREDICTED: bifunctional 3-dehydroquinate dehydratase/shikimate dehydrogenase, chloroplastic-like [Juglans regia]	393650764	13	11	28.87		334	>XP_018850544.1 PREDICTED: pectinesterase-like [Juglans regia]	3.65141e+08	10	9	22.77		333	>XP_018822699.1 PREDICTED: calmodulin-7 [Juglans regia]						326	>XP_018856419.1 PREDICTED: uncharacterized protein LOC109018719 [Juglans regia]	2.60985e+08	9	8	37.5		329	>XP_018847444.1 PREDICTED: elongation factor Tu, mitochondrial-like [Juglans regia]						344	>XP_018857293.1 PREDICTED: glutathione reductase, cytosolic-like [Juglans regia]						336
347	>XP_018847873.1 PREDICTED: serine-threonine kinase receptor-associated protein-like [Juglans regia]	4.35087e+08	15	12	43.02		340	>XP_018837139.1 PREDICTED: metacaspase-4-like, partial [Juglans regia]	4.108e+08	15	11	46.84		335	>XP_018810128.1 PREDICTED: D-3-phosphoglycerate dehydrogenase 2, chloroplastic-like [Juglans regia]	7.17232e+08	16	12	27.37		333	>XP_018854781.1 PREDICTED: calmodulin-7 [Juglans regia]						326	>XP_018856421.1 PREDICTED: uncharacterized protein LOC109018719 [Juglans regia]						330	>XP_018839250.1 PREDICTED: 40S ribosomal protein SA-like isoform X1 [Juglans regia]	1.34088e+09	24	14	43.09		345	>XP_018854638.1 PREDICTED: plasminogen activator inhibitor 1 RNA-binding protein-like [Juglans regia]	4.89161e+08	22	14	27.64		337
348	>XP_018848484.1 PREDICTED: aconitate hydratase, cytoplasmic-like [Juglans regia]	4.57066e+08	13	11	14.2		341	>XP_018829641.1 PREDICTED: cold shock protein 2 [Juglans regia]	2.30674e+08	8	7	43.65		336	>XP_018822032.1 PREDICTED: 60S ribosomal protein L8-3 [Juglans regia]	1177331330	25	13	48.85		334	>XP_018823304.1 PREDICTED: argininosuccinate synthase, chloroplastic [Juglans regia]	8.03773e+08	20	16	42.14		327	>XP_018831659.1 PREDICTED: betaine aldehyde dehydrogenase 1, chloroplastic [Juglans regia]	5.25032e+08	15	11	33.2		330	>XP_018839251.1 PREDICTED: 40S ribosomal protein SA-like isoform X2 [Juglans regia]						346	>XP_018844102.1 PREDICTED: beta-galactosidase 15-like [Juglans regia]	3.03196e+08	15	13	15.84		338
349	>XP_018811465.1 PREDICTED: probable ADP-ribosylation factor GTPase-activating protein AGD8 [Juglans regia]	3.5422e+08	14	11	27.54		342	>XP_018824515.1 PREDICTED: 40S ribosomal protein S4-1-like [Juglans regia]	8.77687e+08	22	19	57.58		336	>XP_018822033.1 PREDICTED: 60S ribosomal protein L8-3 [Juglans regia]						335	>XP_018845359.1 PREDICTED: mitochondrial outer membrane protein porin 2-like [Juglans regia]	8.28032e+08	18	14	42.75		328	>XP_018838617.1 PREDICTED: coproporphyrinogen-III oxidase 1, chloroplastic [Juglans regia]	4.78165e+08	13	12	38.07		331	>XP_018825127.1 PREDICTED: plasminogen activator inhibitor 1 RNA-binding protein [Juglans regia]	3.68833e+08	22	14	38.4		347	>XP_018841184.1 PREDICTED: polygalacturonase QRT3-like [Juglans regia]	1.02551e+09	11	7	19.61		339
350	>XP_018844175.1 PREDICTED: peptidyl-prolyl cis-trans isomerase FKBP15-1 [Juglans regia]	4.85296e+08	14	11	41.94		343	>XP_018810050.1 PREDICTED: peptidyl-prolyl cis-trans isomerase CYP20-1 [Juglans regia]	2.14823e+09	38	20	58.33		337	>XP_018859052.1 PREDICTED: coatomer subunit delta [Juglans regia]	5.65805e+08	18	13	26.55		335	>XP_018849544.1 PREDICTED: mitochondrial outer membrane protein porin 2-like [Juglans regia]						329	>XP_018858103.1 PREDICTED: delta-aminolevulinic acid dehydratase, chloroplastic-like [Juglans regia]	3.82901e+08	11	10	28.84		332	>XP_018806934.1 PREDICTED: aquaporin TIP1-1-like [Juglans regia]	4.23796e+08	9	6	35.71		348	>XP_018816821.1 PREDICTED: 2-hydroxyacyl-CoA lyase [Juglans regia]	2.61548e+08	10	10	25.31		339
351	>XP_018812510.1 PREDICTED: nodulin-related protein 1-like [Juglans regia]	5.1755e+08	17	13	42.58		344	>XP_018838617.1 PREDICTED: coproporphyrinogen-III oxidase 1, chloroplastic [Juglans regia]	4.63586e+08	14	12	33.73		337	>XP_018859053.1 PREDICTED: coatomer subunit delta [Juglans regia]						335	>XP_018856168.1 PREDICTED: mitochondrial outer membrane protein porin 2-like [Juglans regia]						330	>XP_018839142.1 PREDICTED: NADP-dependent malic enzyme-like [Juglans regia]	2.87187e+08	11	11	22.95		333	>XP_018827729.1 PREDICTED: ultraviolet-B receptor UVR8 [Juglans regia]	4.43758e+08	17	12	34.86		349	>XP_018814660.1 PREDICTED: uncharacterized protein At2g27730, mitochondrial [Juglans regia]	2.4846e+08	10	10	38.79		340
351	>XP_018836344.1 PREDICTED: nodulin-related protein 1 [Juglans regia]						345	>XP_018818579.1 PREDICTED: stem-specific protein TSJT1-like [Juglans regia]	1.11732e+09	27	15	54.58		337	>XP_018859054.1 PREDICTED: coatomer subunit delta [Juglans regia]						336	>XP_018811920.1 PREDICTED: thaumatin-like protein 1 [Juglans regia]	3.97598e+08	14	10	47.97		331	>XP_018851272.1 PREDICTED: leucine-rich repeat receptor protein kinase EMS1-like [Juglans regia]	4.48566e+08	14	10	30.19		334	>XP_018854827.1 PREDICTED: glycine-rich RNA-binding protein 7-like [Juglans regia]	9.97166e+08	18	12	51.81		349	>XP_018814661.1 PREDICTED: uncharacterized protein At2g27730, mitochondrial [Juglans regia]						341
352	>XP_018848737.1 PREDICTED: uncharacterized protein LOC109011853 isoform X1 [Juglans regia]	3.49811e+08	14	12	11.83		346	>XP_018820076.1 PREDICTED: SKP1-like protein 1B [Juglans regia]	8.64206e+08	22	13	68.39		337	>XP_018859055.1 PREDICTED: coatomer subunit delta [Juglans regia]						337	>XP_018850554.1 PREDICTED: alanine aminotransferase 2-like [Juglans regia]	4.38289e+08	14	13	31.1		331	>XP_018855377.1 PREDICTED: leucine-rich repeat receptor-like serine/threonine-protein kinase BAM1 [Juglans regia]						335	>XP_018850544.1 PREDICTED: pectinesterase-like [Juglans regia]	2.38961e+08	9	8	19.86		350	>XP_018818035.1 PREDICTED: 60S acidic ribosomal protein P2-like [Juglans regia]	5.26088e+08	12	8	49.56		342
352	>XP_018848738.1 PREDICTED: uncharacterized protein LOC109011853 isoform X2 [Juglans regia]						346	>XP_018853688.1 PREDICTED: SKP1-like protein 1B [Juglans regia]						338	>XP_018858942.1 PREDICTED: 12-oxophytodienoate reductase 3 [Juglans regia]	4.52866e+08	12	11	43.07		338	>XP_018825404.1 PREDICTED: protein ASPARTIC PROTEASE IN GUARD CELL 1-like [Juglans regia]	715129371	18	15	26.71		332	>XP_018854827.1 PREDICTED: glycine-rich RNA-binding protein 7-like [Juglans regia]	1.21074e+09	22	13	51.81		336	>XP_018856080.1 PREDICTED: UBP1-associated protein 2C-like [Juglans regia]	641346449	18	15	32.95		350	>XP_018853351.1 PREDICTED: 60S acidic ribosomal protein P2-like [Juglans regia]						343
353	>XP_018834612.1 PREDICTED: formate--tetrahydrofolate ligase [Juglans regia]	2.89513e+08	13	11	22.01		347	>XP_018848737.1 PREDICTED: uncharacterized protein LOC109011853 isoform X1 [Juglans regia]	3.04402e+08	13	12	12.32		339	>XP_018816665.1 PREDICTED: 14-3-3-like protein A [Juglans regia]	8.73234e+08	13	9	36.74		339	>XP_018838601.1 PREDICTED: probable NADH dehydrogenase [ubiquinone] 1 alpha subcomplex subunit 5, mitochondrial [Juglans regia]	5.25026e+08	14	10	72.78		333	>XP_018825404.1 PREDICTED: protein ASPARTIC PROTEASE IN GUARD CELL 1-like [Juglans regia]	9.04303e+08	16	13	26.71		336	>XP_018856081.1 PREDICTED: UBP1-associated protein 2C-like [Juglans regia]						351	>XP_018822739.1 PREDICTED: 14 kDa zinc-binding protein [Juglans regia]	835914245	17	14	47.97		344
354	>XP_018850614.1 PREDICTED: proton pump-interactor 1-like [Juglans regia]	328712838	13	12	21.67		347	>XP_018848738.1 PREDICTED: uncharacterized protein LOC109011853 isoform X2 [Juglans regia]						339	>XP_018816666.1 PREDICTED: 14-3-3-like protein A [Juglans regia]						340	>XP_018846015.1 PREDICTED: 60S acidic ribosomal protein P0-like [Juglans regia]	9.88389e+08	13	9	29.28		334	>XP_018805705.1 PREDICTED: cysteine synthase [Juglans regia]	4.52108e+08	10	10	50.88		336	>XP_018856082.1 PREDICTED: UBP1-associated protein 2C-like [Juglans regia]						352	>XP_018851971.1 PREDICTED: 40S ribosomal protein S20-2-like [Juglans regia]	3.71245e+08	15	11	39.34		345
355	>XP_018860494.1 PREDICTED: 20 kDa chaperonin, chloroplastic-like [Juglans regia]	1.1182e+09	15	10	38.39		348	>XP_018810862.1 PREDICTED: leucine aminopeptidase 1-like [Juglans regia]	4.12175e+08	9	9	25.09		339	>XP_018816667.1 PREDICTED: 14-3-3-like protein A [Juglans regia]						341	>XP_018820284.1 PREDICTED: aldo-keto reductase family 4 member C9-like [Juglans regia]	4.64734e+08	14	13	50.64		335	>XP_018840507.1 PREDICTED: peroxiredoxin-2F, mitochondrial-like [Juglans regia]	6.02586e+08	14	10	58.62		336	>XP_018856083.1 PREDICTED: UBP1-associated protein 2C-like [Juglans regia]						352	>XP_018851972.1 PREDICTED: 40S ribosomal protein S20-2-like [Juglans regia]						346
356	>XP_018841632.1 PREDICTED: uncharacterized protein LOC109006717 [Juglans regia]	6.53637e+08	18	12	33.49		349	>XP_018833327.1 PREDICTED: 28 kDa ribonucleoprotein, chloroplastic-like [Juglans regia]	5.95645e+08	16	11	40.06		340	>XP_018826002.1 PREDICTED: endo-1,3;1,4-beta-D-glucanase isoform X2 [Juglans regia]	9.01447e+08	13	10	62.76		341	>XP_018820285.1 PREDICTED: aldo-keto reductase family 4 member C9-like [Juglans regia]						336	>XP_018826105.1 PREDICTED: glutamine synthetase leaf isozyme, chloroplastic [Juglans regia]	5.58271e+08	18	14	34.49		336	>XP_018856084.1 PREDICTED: UBP1-associated protein 2C-like [Juglans regia]						353	>XP_018833327.1 PREDICTED: 28 kDa ribonucleoprotein, chloroplastic-like [Juglans regia]	511332358	15	10	25.78		347
357	>XP_018856900.1 PREDICTED: S-adenosylmethionine synthase 2 [Juglans regia]	1.09482e+09	20	13	34.62		350	>XP_018822246.1 PREDICTED: aspartate aminotransferase P2, mitochondrial-like [Juglans regia]	3.91505e+08	13	13	34.7		341	>XP_018836071.1 PREDICTED: uncharacterized protein At2g37660, chloroplastic-like [Juglans regia]	7.69224e+08	13	11	50.98		341	>XP_018820286.1 PREDICTED: aldo-keto reductase family 4 member C9-like [Juglans regia]						336	>XP_018826106.1 PREDICTED: glutamine synthetase leaf isozyme, chloroplastic [Juglans regia]						336	>XP_018856085.1 PREDICTED: UBP1-associated protein 2C-like [Juglans regia]						354	>XP_018838281.1 PREDICTED: V-type proton ATPase catalytic subunit A [Juglans regia]	1.97671e+08	9	9	18.94		348
357	>XP_018856907.1 PREDICTED: S-adenosylmethionine synthase 2 [Juglans regia]						350	>XP_018822247.1 PREDICTED: aspartate aminotransferase P2, mitochondrial-like [Juglans regia]						342	>XP_018852158.1 PREDICTED: 26S proteasome non-ATPase regulatory subunit 11 homolog [Juglans regia]	6.198e+08	14	12	39.34		341	>XP_018820287.1 PREDICTED: aldo-keto reductase family 4 member C9-like [Juglans regia]						336	>XP_018826107.1 PREDICTED: glutamine synthetase leaf isozyme, chloroplastic [Juglans regia]						337	>XP_018810050.1 PREDICTED: peptidyl-prolyl cis-trans isomerase CYP20-1 [Juglans regia]	2.01165e+09	31	20	57.35		355	>XP_018857487.1 PREDICTED: basic form of pathogenesis-related protein 1-like [Juglans regia]	6.92817e+08	14	10	56.86		349
358	>XP_018858766.1 PREDICTED: peroxidase 3-like [Juglans regia]	6.28118e+08	14	12	43.56		350	>XP_018822248.1 PREDICTED: aspartate aminotransferase P2, mitochondrial-like [Juglans regia]						343	>XP_018846382.1 PREDICTED: glyceraldehyde-3-phosphate dehydrogenase, cytosolic [Juglans regia]	1.98898e+09	30	17	32.34		342	>XP_018841051.1 PREDICTED: GTP-binding nuclear protein Ran-3-like [Juglans regia]	1.35509e+09	22	15	65.16		337	>XP_018847842.1 PREDICTED: coatomer subunit gamma-2 [Juglans regia]	3.634e+08	16	15	19.73		338	>XP_018839374.1 PREDICTED: proteasome subunit beta type-2-A [Juglans regia]	6.70527e+08	18	14	75.49		356	>XP_018860192.1 PREDICTED: putative germin-like protein 2-1 [Juglans regia]	1.00779e+09	22	14	43.32		349
359	>XP_018823733.1 PREDICTED: NAD(P)H dehydrogenase (quinone) FQR1-like [Juglans regia]	4.72323e+08	11	9	49.75		351	>XP_018839634.1 PREDICTED: S-formylglutathione hydrolase [Juglans regia]	4.72908e+08	13	10	49.83		344	>XP_018829215.1 PREDICTED: glyceraldehyde-3-phosphate dehydrogenase A, chloroplastic [Juglans regia]	1.19597e+09	14	11	33.99		342	>XP_018845935.1 PREDICTED: GTP-binding nuclear protein Ran-3-like [Juglans regia]						338	>XP_018819552.1 PREDICTED: 60S ribosomal protein L12 [Juglans regia]	1.17834e+09	19	12	52.41		339	>XP_018818579.1 PREDICTED: stem-specific protein TSJT1-like [Juglans regia]	1.62614e+09	32	17	64.54		357	>XP_018848209.1 PREDICTED: ATP synthase subunit delta', mitochondrial-like [Juglans regia]	6.47174e+08	18	11	43.72		349
360	>XP_018844518.1 PREDICTED: 60S acidic ribosomal protein P2A-like [Juglans regia]	1.65102e+09	16	8	76.11		352	>XP_018814384.1 PREDICTED: non-specific lipid-transfer protein 1-like [Juglans regia]	2.34939e+09	34	12	55.46		345	>XP_018847349.1 PREDICTED: plastidial pyruvate kinase 2 [Juglans regia]	4.79263e+08	11	11	25.52		343	>XP_018827585.1 PREDICTED: fumarylacetoacetase [Juglans regia]	5.45602e+08	12	10	34.29		339	>XP_018840664.1 PREDICTED: uncharacterized protein LOC109005990 [Juglans regia]	2.56668e+08	10	10	20.39		340	>XP_018813172.1 PREDICTED: small heat shock protein, chloroplastic-like [Juglans regia]	1.32559e+09	22	10	45.5		357	>XP_018848210.1 PREDICTED: ATP synthase subunit delta', mitochondrial-like [Juglans regia]						349
360	>XP_018844519.1 PREDICTED: 60S acidic ribosomal protein P2A-like [Juglans regia]						353	>XP_018828124.1 PREDICTED: 60S ribosomal protein L9 [Juglans regia]	9.37134e+08	23	14	64.77		346	>XP_018824166.1 PREDICTED: peptidyl-prolyl cis-trans isomerase CYP19-3 [Juglans regia]	1.48774e+09	27	14	62.64		344	>XP_018831655.1 PREDICTED: probable aldehyde dehydrogenase isoform X1 [Juglans regia]	4.82974e+08	15	15	32.43		339	>XP_018840665.1 PREDICTED: uncharacterized protein LOC109005990 [Juglans regia]						341	>XP_018824341.1 PREDICTED: UPF0160 protein [Juglans regia]	4.21839e+08	14	12	42.21		358	>XP_018815884.1 PREDICTED: acid beta-fructofuranosidase-like [Juglans regia]	3.82614e+08	13	10	15.42		349
361	>XP_018830436.1 PREDICTED: methyl-CpG-binding domain-containing protein 11-like isoform X1 [Juglans regia]	352757658	13	11	35.58		353	>XP_018828125.1 PREDICTED: 60S ribosomal protein L9 [Juglans regia]						347	>XP_018829229.1 PREDICTED: glycine--tRNA ligase, mitochondrial 1-like [Juglans regia]	4.66933e+08	15	14	20.99		344	>XP_018831656.1 PREDICTED: probable aldehyde dehydrogenase isoform X2 [Juglans regia]						339	>XP_018840666.1 PREDICTED: uncharacterized protein LOC109005990 [Juglans regia]						342	>XP_018846382.1 PREDICTED: glyceraldehyde-3-phosphate dehydrogenase, cytosolic [Juglans regia]	1.59187e+09	24	16	27		359	>XP_018857900.1 PREDICTED: peroxiredoxin-2B-like [Juglans regia]	6.00099e+08	4	3	22.22		349
361	>XP_018830437.1 PREDICTED: methyl-CpG-binding domain-containing protein 11-like isoform X2 [Juglans regia]						354	>XP_018831277.1 PREDICTED: 40S ribosomal protein S14-3 [Juglans regia]	1.26194e+09	20	11	64.67		348	>XP_018819552.1 PREDICTED: 60S ribosomal protein L12 [Juglans regia]	1564971952	21	11	52.41		345	>XP_018834279.1 PREDICTED: 26S proteasome non-ATPase regulatory subunit 2 homolog A-like [Juglans regia]	3.66185e+08	13	13	18.89		340	>XP_018815467.1 PREDICTED: ubiquitin receptor RAD23c-like [Juglans regia]	6.45127e+08	13	11	39.47		343	>XP_018813544.1 PREDICTED: heat shock cognate protein 80 [Juglans regia]	8.4037e+08	20	14	15.71		360	>XP_018815668.1 PREDICTED: NADP-dependent malic enzyme-like [Juglans regia]	2.00299e+08	9	9	19.05		349
362	>XP_018832838.1 PREDICTED: oxygen-evolving enhancer protein 2, chloroplastic [Juglans regia]	2.64751e+09	23	16	34.98		355	>XP_018831181.1 PREDICTED: mitochondrial outer membrane protein porin 4-like [Juglans regia]	5.77455e+08	15	10	46.74		349	>XP_018816281.1 PREDICTED: ADP-ribosylation factor [Juglans regia]	1.00662e+09	20	16	70.72		346	>XP_018817874.1 PREDICTED: elongation factor 1-gamma [Juglans regia]	9.93335e+08	26	16	42.18		341	>XP_018812510.1 PREDICTED: nodulin-related protein 1-like [Juglans regia]	6.52857e+08	19	12	43.87		344	>XP_018849809.1 PREDICTED: aminomethyltransferase, mitochondrial-like [Juglans regia]	4.40604e+08	14	10	36.76		360	>XP_018815669.1 PREDICTED: NADP-dependent malic enzyme-like [Juglans regia]						349
363	>XP_018823859.1 PREDICTED: V-type proton ATPase subunit B 2 [Juglans regia]	4.51474e+08	14	13	36.07		356	>XP_018848278.1 PREDICTED: glyceraldehyde-3-phosphate dehydrogenase B, chloroplastic-like [Juglans regia]	4.89897e+08	14	12	30.53		349	>XP_018816282.1 PREDICTED: ADP-ribosylation factor [Juglans regia]						347	>XP_018827576.1 PREDICTED: SAL1 phosphatase-like isoform X1 [Juglans regia]	3.39349e+08	11	9	27.81		341	>XP_018836344.1 PREDICTED: nodulin-related protein 1 [Juglans regia]						344	>XP_018849810.1 PREDICTED: aminomethyltransferase, mitochondrial-like [Juglans regia]						361	>XP_018826547.1 PREDICTED: aldose 1-epimerase [Juglans regia]	2.94056e+08	8	7	23.82		350
363	>XP_018823860.1 PREDICTED: V-type proton ATPase subunit B 2 [Juglans regia]						357	>XP_018839113.1 PREDICTED: aldo-keto reductase family 4 member C9-like [Juglans regia]	5.87013e+08	20	15	52.38		349	>XP_018816283.1 PREDICTED: ADP-ribosylation factor [Juglans regia]						347	>XP_018827577.1 PREDICTED: SAL1 phosphatase-like isoform X2 [Juglans regia]						342	>XP_018811449.1 PREDICTED: UTP--glucose-1-phosphate uridylyltransferase [Juglans regia]	4.01346e+08	11	10	30.95		345	>XP_018857826.1 PREDICTED: bifunctional protein FolD 2 isoform X1 [Juglans regia]	3.10377e+08	12	10	46.82		362	>XP_018805782.1 PREDICTED: peroxisomal multifunctional enzyme A [Juglans regia]	4.55379e+08	16	11	57.94		350
363	>XP_018823861.1 PREDICTED: V-type proton ATPase subunit B 2 [Juglans regia]						357	>XP_018839114.1 PREDICTED: aldo-keto reductase family 4 member C9-like [Juglans regia]						349	>XP_018824225.1 PREDICTED: ADP-ribosylation factor [Juglans regia]						348	>XP_018825075.1 PREDICTED: peroxisomal acyl-coenzyme A oxidase 1 [Juglans regia]	4.73701e+08	15	15	24.55		343	>XP_018848834.1 PREDICTED: 40S ribosomal protein S5 [Juglans regia]	1.00061e+09	26	15	45.89		346	>XP_018848539.1 PREDICTED: adenosylhomocysteinase [Juglans regia]	5.06895e+08	13	11	35.88		363	>XP_018808212.1 PREDICTED: malate dehydrogenase-like [Juglans regia]	5.71989e+08	13	10	20.18		351
363	>XP_018841506.1 PREDICTED: V-type proton ATPase subunit B 1-like [Juglans regia]						358	>XP_018856419.1 PREDICTED: uncharacterized protein LOC109018719 [Juglans regia]	2.4302e+08	9	8	37.5		349	>XP_018833873.1 PREDICTED: ADP-ribosylation factor 2 [Juglans regia]						349	>XP_018816636.1 PREDICTED: NADH dehydrogenase [ubiquinone] iron-sulfur protein 1, mitochondrial [Juglans regia]	433511824	13	12	21.58		344	>XP_018843515.1 PREDICTED: UMP-CMP kinase 3-like [Juglans regia]	1.22313e+09	21	12	68.27		347	>XP_018820284.1 PREDICTED: aldo-keto reductase family 4 member C9-like [Juglans regia]	7.0866e+08	20	15	51.27		364	>XP_018845319.1 PREDICTED: vicilin-like seed storage protein At2g28490 isoform X1 [Juglans regia]	3.35672e+08	10	8	14.91		352
363	>XP_018841507.1 PREDICTED: V-type proton ATPase subunit B 1-like [Juglans regia]						358	>XP_018856421.1 PREDICTED: uncharacterized protein LOC109018719 [Juglans regia]						349	>XP_018851381.1 PREDICTED: ADP-ribosylation factor [Juglans regia]						350	>XP_018818579.1 PREDICTED: stem-specific protein TSJT1-like [Juglans regia]	9.38905e+08	26	14	45.82		345	>XP_018805733.1 PREDICTED: dnaJ protein homolog [Juglans regia]	4.02974e+08	14	12	27.1		347	>XP_018820285.1 PREDICTED: aldo-keto reductase family 4 member C9-like [Juglans regia]						364	>XP_018845320.1 PREDICTED: vicilin-like seed storage protein At2g28490 isoform X2 [Juglans regia]						353
363	>XP_018841508.1 PREDICTED: V-type proton ATPase subunit B 1-like [Juglans regia]						359	>XP_018842192.1 PREDICTED: aspartic proteinase nepenthesin-1-like, partial [Juglans regia]	9.36179e+08	15	13	36.89		349	>XP_018851382.1 PREDICTED: ADP-ribosylation factor [Juglans regia]						351	>XP_018856419.1 PREDICTED: uncharacterized protein LOC109018719 [Juglans regia]	2.57581e+08	9	9	37.5		345	>XP_018809125.1 PREDICTED: dnaJ protein homolog [Juglans regia]						347	>XP_018820286.1 PREDICTED: aldo-keto reductase family 4 member C9-like [Juglans regia]						364	>XP_018845321.1 PREDICTED: vicilin-like seed storage protein At2g28490 isoform X3 [Juglans regia]						353
364	>XP_018825404.1 PREDICTED: protein ASPARTIC PROTEASE IN GUARD CELL 1-like [Juglans regia]	6.17345e+08	12	11	25.3		360	>XP_018819438.1 PREDICTED: nucleoside diphosphate kinase B [Juglans regia]	6.42447e+08	19	12	62.16		350	>XP_018843285.1 PREDICTED: mitochondrial-processing peptidase subunit alpha-like [Juglans regia]	9.34003e+08	19	17	35.84		351	>XP_018856421.1 PREDICTED: uncharacterized protein LOC109018719 [Juglans regia]						346	>XP_018819865.1 PREDICTED: polyadenylate-binding protein 2-like [Juglans regia]	3.45587e+08	14	13	18.74		347	>XP_018820287.1 PREDICTED: aldo-keto reductase family 4 member C9-like [Juglans regia]						365	>XP_018813790.1 PREDICTED: 60S ribosomal protein L12 [Juglans regia]	1.23546e+09	18	12	40.96		353
365	>XP_018807842.1 PREDICTED: 60S ribosomal protein L23 [Juglans regia]	1.48119e+09	22	14	70.71		361	>XP_018816673.1 PREDICTED: UDP-glucose 6-dehydrogenase 1 [Juglans regia]	4.72366e+08	13	12	31.87		351	>XP_018821854.1 PREDICTED: 60S acidic ribosomal protein P0-like [Juglans regia]	8.57958e+08	12	11	54.52		352	>XP_018850787.1 PREDICTED: annexin D2-like [Juglans regia]	5.81956e+08	13	12	39.75		347	>XP_018842344.1 PREDICTED: adenylosuccinate synthetase 2, chloroplastic [Juglans regia]	5.91285e+08	20	16	35.63		348	>XP_018829853.1 PREDICTED: 5-methyltetrahydropteroyltriglutamate--homocysteine methyltransferase [Juglans regia]	5.12897e+08	14	10	18.95		366	>XP_018841430.1 PREDICTED: uncharacterized protein LOC109006564 [Juglans regia]	3.99113e+08	11	9	36.31		353
365	>XP_018827330.1 PREDICTED: 60S ribosomal protein L23 [Juglans regia]						362	>XP_018842613.1 PREDICTED: 14-3-3 protein 7 [Juglans regia]	5.76672e+08	18	12	54.15		352	>XP_018847204.1 PREDICTED: leucoanthocyanidin dioxygenase [Juglans regia]	3.71444e+08	11	10	41.69		353	>XP_018851705.1 PREDICTED: DEAD-box ATP-dependent RNA helicase 56-like [Juglans regia]	4.24904e+08	14	9	31.85		348	>XP_018845797.1 PREDICTED: glycine dehydrogenase (decarboxylating), mitochondrial [Juglans regia]	3.85428e+08	13	13	16.05		349	>XP_018859093.1 PREDICTED: probable pectinesterase/pectinesterase inhibitor 51 [Juglans regia]	6.25529e+08	19	12	19.24		367	>XP_018818666.1 PREDICTED: perakine reductase-like [Juglans regia]	2.53763e+08	8	8	32.85		353
366	>XP_018851719.1 PREDICTED: methyl-CpG-binding domain-containing protein 11-like isoform X1 [Juglans regia]	3.2508e+08	24	15	42.51		363	>XP_018835062.1 PREDICTED: heat shock 70 kDa protein 17 [Juglans regia]	4.27846e+08	14	13	18.34		353	>XP_018851272.1 PREDICTED: leucine-rich repeat receptor protein kinase EMS1-like [Juglans regia]	6.84536e+08	15	11	31.64		354	>XP_018823047.1 PREDICTED: 2-methylene-furan-3-one reductase-like [Juglans regia]	4.47473e+08	14	11	47.99		349	>XP_018856900.1 PREDICTED: S-adenosylmethionine synthase 2 [Juglans regia]	8.9512e+08	17	11	34.62		350	>XP_018828576.1 PREDICTED: 26S protease regulatory subunit 6B homolog [Juglans regia]	8.73301e+08	20	16	47.26		368	>XP_018846418.1 PREDICTED: acid phosphatase 1-like [Juglans regia]	431333013	14	10	36.4		354
366	>XP_018851720.1 PREDICTED: methyl-CpG-binding domain-containing protein 11-like isoform X2 [Juglans regia]						364	>XP_018848917.1 PREDICTED: probable LRR receptor-like serine/threonine-protein kinase At4g36180 [Juglans regia]	1.11951e+09	24	15	32.37		353	>XP_018855377.1 PREDICTED: leucine-rich repeat receptor-like serine/threonine-protein kinase BAM1 [Juglans regia]						355	>XP_018856365.1 PREDICTED: LOW QUALITY PROTEIN: spermidine hydroxycinnamoyl transferase [Juglans regia]	5.42507e+08	18	15	33.33		349	>XP_018856907.1 PREDICTED: S-adenosylmethionine synthase 2 [Juglans regia]						351	>XP_018849647.1 PREDICTED: acetyl-CoA carboxylase 1-like [Juglans regia]	4.19558e+08	22	20	10.54		369	>XP_018824212.1 PREDICTED: proteasome subunit alpha type-4 [Juglans regia]	2.68622e+08	13	12	29.2		355
367	>XP_018842163.1 PREDICTED: beta-xylosidase/alpha-L-arabinofuranosidase 2-like [Juglans regia]	4.55844e+08	15	13	19.77		365	>XP_018820882.1 PREDICTED: glyoxylate/succinic semialdehyde reductase 1 isoform X1 [Juglans regia]	5.15161e+08	13	11	47.97		354	>XP_018813681.1 PREDICTED: cell division protein FtsZ homolog 2-2, chloroplastic [Juglans regia]	3.54797e+08	10	10	29.69		356	>XP_018824896.1 PREDICTED: glycine-rich RNA-binding protein 3, mitochondrial-like [Juglans regia]	8.0637e+08	13	8	22.54		350	>XP_018811694.1 PREDICTED: copper transport protein ATX1-like [Juglans regia]	6.20617e+08	15	10	78.95		351	>XP_018849648.1 PREDICTED: acetyl-CoA carboxylase 1-like [Juglans regia]						370	>XP_018837049.1 PREDICTED: cysteine proteinase RD21A-like [Juglans regia]	296579074	13	9	21.77		356
368	>XP_018805947.1 PREDICTED: putative glucose-6-phosphate 1-epimerase isoform X1 [Juglans regia]	2.83236e+08	11	10	39.7		365	>XP_018820891.1 PREDICTED: glyoxylate/succinic semialdehyde reductase 1 isoform X1 [Juglans regia]						354	>XP_018813682.1 PREDICTED: cell division protein FtsZ homolog 2-2, chloroplastic [Juglans regia]						357	>XP_018846382.1 PREDICTED: glyceraldehyde-3-phosphate dehydrogenase, cytosolic [Juglans regia]	1.25232e+09	24	16	24.93		351	>XP_018860275.1 PREDICTED: 26S proteasome non-ATPase regulatory subunit 1 homolog A [Juglans regia]	2.78866e+08	16	14	14.12		352	>XP_018814043.1 PREDICTED: cytochrome P450 71A1-like [Juglans regia]	378336729	15	13	33.14		370	>XP_018837050.1 PREDICTED: cysteine proteinase RD21A-like [Juglans regia]						357
368	>XP_018805948.1 PREDICTED: putative glucose-6-phosphate 1-epimerase isoform X1 [Juglans regia]						365	>XP_018820898.1 PREDICTED: glyoxylate/succinic semialdehyde reductase 1 isoform X1 [Juglans regia]						355	>XP_018859242.1 PREDICTED: flowering locus K homology domain-like [Juglans regia]	4.68556e+08	14	11	30.59		358	>XP_018847996.1 PREDICTED: importin subunit alpha-1a-like [Juglans regia]	2.11799e+08	10	10	28.68		352	>XP_018833868.1 PREDICTED: S-adenosylmethionine synthase 2 [Juglans regia]	9.55875e+08	19	10	29.52		353	>XP_018818320.1 PREDICTED: calcium-transporting ATPase 1, endoplasmic reticulum-type-like [Juglans regia]	1.57324e+08	12	11	12.65		370	>XP_018837051.1 PREDICTED: cysteine proteinase RD21A-like [Juglans regia]						358
368	>XP_018805949.1 PREDICTED: putative glucose-6-phosphate 1-epimerase isoform X1 [Juglans regia]						365	>XP_018820904.1 PREDICTED: glyoxylate/succinic semialdehyde reductase 1 isoform X2 [Juglans regia]						356	>XP_018849927.1 PREDICTED: fruit protein pKIWI501-like [Juglans regia]	2.68757e+08	8	8	55.98		359	>XP_018839634.1 PREDICTED: S-formylglutathione hydrolase [Juglans regia]	5.67368e+08	16	9	46.34		353	>XP_018807162.1 PREDICTED: phospho-2-dehydro-3-deoxyheptonate aldolase 1, chloroplastic-like [Juglans regia]	5.49959e+08	17	15	32.01		353	>XP_018818321.1 PREDICTED: calcium-transporting ATPase 1, endoplasmic reticulum-type-like [Juglans regia]						371	>XP_018826990.1 PREDICTED: uncharacterized protein LOC108995816 [Juglans regia]	1.49679e+08	6	6	28.13		359
368	>XP_018805950.1 PREDICTED: putative glucose-6-phosphate 1-epimerase isoform X1 [Juglans regia]						365	>XP_018820911.1 PREDICTED: glyoxylate/succinic semialdehyde reductase 1 isoform X2 [Juglans regia]						357	>XP_018837477.1 PREDICTED: T-complex protein 1 subunit eta isoform X1 [Juglans regia]	883677595	17	12	28.65		360	>XP_018815501.1 PREDICTED: MLP-like protein 423 [Juglans regia]	2.26344e+09	33	19	71.05		354	>XP_018810862.1 PREDICTED: leucine aminopeptidase 1-like [Juglans regia]	4.25957e+08	9	8	25.43		354	>XP_018825404.1 PREDICTED: protein ASPARTIC PROTEASE IN GUARD CELL 1-like [Juglans regia]	9.47386e+08	17	14	26.71		372	>XP_018836145.1 PREDICTED: cytochrome c oxidase subunit 6b-1-like [Juglans regia]	1.1101e+09	19	9	35.96		360
369	>XP_018828124.1 PREDICTED: 60S ribosomal protein L9 [Juglans regia]	9.75186e+08	21	14	67.88		366	>XP_018820175.1 PREDICTED: monothiol glutaredoxin-S17 [Juglans regia]	2.79044e+08	10	9	27.03		358	>XP_018847079.1 PREDICTED: LL-diaminopimelate aminotransferase, chloroplastic-like [Juglans regia]	1.11846e+09	16	12	29.07		361	>XP_018829641.1 PREDICTED: cold shock protein 2 [Juglans regia]	2.2418e+08	6	6	33.73		355	>XP_018821750.1 PREDICTED: 26S proteasome non-ATPase regulatory subunit 7 homolog A [Juglans regia]	2.91343e+08	10	9	46.13		355	>XP_018826002.1 PREDICTED: endo-1,3;1,4-beta-D-glucanase isoform X2 [Juglans regia]	670388965	11	8	59.41		373	>XP_018852266.1 PREDICTED: dihydrolipoyllysine-residue succinyltransferase component of 2-oxoglutarate dehydrogenase complex 2, mitochondrial-like [Juglans regia]	253049743	17	15	16.56		361
369	>XP_018828125.1 PREDICTED: 60S ribosomal protein L9 [Juglans regia]						367	>XP_018827585.1 PREDICTED: fumarylacetoacetase [Juglans regia]	5.8125e+08	14	11	32.38		359	>XP_018828772.1 PREDICTED: phenylalanine ammonia-lyase [Juglans regia]	6.62475e+08	13	11	18.93		362	>XP_018810128.1 PREDICTED: D-3-phosphoglycerate dehydrogenase 2, chloroplastic-like [Juglans regia]	3.27817e+08	12	11	25		356	>XP_018860494.1 PREDICTED: 20 kDa chaperonin, chloroplastic-like [Juglans regia]	6.04029e+08	13	9	38.39		356	>XP_018860275.1 PREDICTED: 26S proteasome non-ATPase regulatory subunit 1 homolog A [Juglans regia]	3.25505e+08	17	15	14.02		373	>XP_018852267.1 PREDICTED: dihydrolipoyllysine-residue succinyltransferase component of 2-oxoglutarate dehydrogenase complex 2, mitochondrial-like [Juglans regia]						361
370	>XP_018824015.1 PREDICTED: thiamine thiazole synthase, chloroplastic-like [Juglans regia]	7.21552e+08	19	14	34.08		368	>XP_018829413.1 PREDICTED: U1 small nuclear ribonucleoprotein 70 kDa [Juglans regia]	2.8022e+08	14	13	32.81		360	>XP_018813971.1 PREDICTED: KH domain-containing protein At4g18375-like isoform X1 [Juglans regia]	6.59788e+08	16	15	28.65		363	>XP_018824166.1 PREDICTED: peptidyl-prolyl cis-trans isomerase CYP19-3 [Juglans regia]	1.10732e+09	20	12	62.64		357	>XP_018842613.1 PREDICTED: 14-3-3 protein 7 [Juglans regia]	6.99216e+08	16	10	50.2		357	>XP_018844175.1 PREDICTED: peptidyl-prolyl cis-trans isomerase FKBP15-1 [Juglans regia]	4.49213e+08	18	10	41.94		374	>XP_018829196.1 PREDICTED: calnexin homolog [Juglans regia]	1.12265e+08	8	8	16.21		362
371	>XP_018825753.1 PREDICTED: dihydrolipoyl dehydrogenase 1, mitochondrial-like [Juglans regia]	5.01441e+08	13	11	30.72		368	>XP_018829414.1 PREDICTED: U1 small nuclear ribonucleoprotein 70 kDa [Juglans regia]						360	>XP_018813972.1 PREDICTED: KH domain-containing protein At4g18375-like isoform X1 [Juglans regia]						364	>XP_018847873.1 PREDICTED: serine-threonine kinase receptor-associated protein-like [Juglans regia]	3.27633e+08	13	12	41.88		358	>XP_018829630.1 PREDICTED: ferredoxin--NADP reductase, leaf-type isozyme, chloroplastic [Juglans regia]	5.15185e+08	16	14	40.5		358	>XP_018821750.1 PREDICTED: 26S proteasome non-ATPase regulatory subunit 7 homolog A [Juglans regia]	351673745	11	9	46.13		375	>XP_018843199.1 PREDICTED: glutathione S-transferase DHAR3, chloroplastic-like [Juglans regia]	3.21149e+08	15	12	44.49		362
372	>XP_018833327.1 PREDICTED: 28 kDa ribonucleoprotein, chloroplastic-like [Juglans regia]	6.43895e+08	14	10	40.06		369	>XP_018820267.1 PREDICTED: ubiquitin carboxyl-terminal hydrolase MINDY-2-like [Juglans regia]	3.45747e+08	13	12	19.49		361	>XP_018816861.1 PREDICTED: ubiquitin receptor RAD23c-like [Juglans regia]	8.68162e+08	13	11	39.16		365	>XP_018833466.1 PREDICTED: tubulin beta-1 chain isoform X1 [Juglans regia]	4.3494e+08	14	10	26.95		359	>XP_018829218.1 PREDICTED: aminoacylase-1 [Juglans regia]	4.02158e+08	13	12	34.3		359	>XP_018836580.1 PREDICTED: aminopeptidase M1-like [Juglans regia]	5.32189e+08	16	16	20.39		376	>XP_018833633.1 PREDICTED: probable protein phosphatase 2C 59 isoform X1 [Juglans regia]	1.646e+08	9	9	43.84		363
373	>XP_018811765.1 PREDICTED: la protein 1 [Juglans regia]	355744398	19	15	26.15		370	>XP_018824896.1 PREDICTED: glycine-rich RNA-binding protein 3, mitochondrial-like [Juglans regia]	7.57139e+08	13	8	22.54		362	>XP_018840433.1 PREDICTED: cysteine synthase, chloroplastic/chromoplastic isoform X1 [Juglans regia]	7.35531e+08	14	13	37.22		365	>XP_018833467.1 PREDICTED: tubulin beta-1 chain isoform X2 [Juglans regia]						360	>XP_018830580.1 PREDICTED: eukaryotic translation initiation factor 3 subunit G-A-like [Juglans regia]	6.60272e+08	18	12	44.64		360	>XP_018830828.1 PREDICTED: probable fructokinase-7 [Juglans regia]	5.94805e+08	17	14	42.77		377	>XP_018831891.1 PREDICTED: enolase-like, partial [Juglans regia]	4.99511e+08	10	9	32.41		363
374	>XP_018840237.1 PREDICTED: 1,4-dihydroxy-2-naphthoyl-CoA thioesterase 1 [Juglans regia]	7.03431e+08	15	8	73.12		371	>XP_018829584.1 PREDICTED: 3-dehydroquinate synthase, chloroplastic-like [Juglans regia]	4.70453e+08	13	11	33.19		362	>XP_018840434.1 PREDICTED: cysteine synthase, chloroplastic/chromoplastic isoform X1 [Juglans regia]						365	>XP_018833468.1 PREDICTED: tubulin beta-1 chain isoform X3 [Juglans regia]						361	>XP_018841935.1 PREDICTED: putative lactoylglutathione lyase [Juglans regia]	1.18834e+09	21	12	38.97		361	>XP_018809958.1 PREDICTED: chaperone protein ClpB1 [Juglans regia]	2.74186e+08	13	13	20		378	>XP_018817798.1 PREDICTED: CBS domain-containing protein CBSX1, chloroplastic-like [Juglans regia]	2.92502e+08	11	9	39.08		364
375	>XP_018827557.1 PREDICTED: basic blue protein-like [Juglans regia]	1.4756e+09	13	7	47.58		372	>XP_018819181.1 PREDICTED: clathrin heavy chain 1-like [Juglans regia]	3.35675e+08	15	13	9.5		363	>XP_018824515.1 PREDICTED: 40S ribosomal protein S4-1-like [Juglans regia]	1.28759e+09	23	17	50		366	>XP_018817332.1 PREDICTED: glutamine synthetase nodule isozyme-like [Juglans regia]	3.93742e+08	11	8	28.65		362	>XP_018858766.1 PREDICTED: peroxidase 3-like [Juglans regia]	7.15967e+08	16	12	46.01		362	>XP_018829693.1 PREDICTED: 2-alkenal reductase (NADP(+)-dependent)-like [Juglans regia]	2.50111e+08	11	11	47.66		378	>XP_018817799.1 PREDICTED: CBS domain-containing protein CBSX1, chloroplastic-like [Juglans regia]						365
376	>XP_018807246.1 PREDICTED: probable protein disulfide-isomerase A6 [Juglans regia]	5.84291e+08	16	11	31.86		373	>XP_018813831.1 PREDICTED: protein SUPPRESSOR OF K(+) TRANSPORT GROWTH DEFECT 1-like [Juglans regia]	2.50681e+08	11	11	31.49		364	>XP_018839307.1 PREDICTED: chaperonin CPN60-2, mitochondrial [Juglans regia]	683800314	17	14	31.83		367	>XP_018823000.1 PREDICTED: formate dehydrogenase, mitochondrial [Juglans regia]	7.16517e+08	15	12	39.06		363	>XP_018847873.1 PREDICTED: serine-threonine kinase receptor-associated protein-like [Juglans regia]	3.41942e+08	13	11	41.88		363	>XP_018838151.1 PREDICTED: 26S proteasome non-ATPase regulatory subunit 14 homolog [Juglans regia]	2.98635e+08	13	12	36.86		379	>XP_018818001.1 PREDICTED: putative invertase inhibitor [Juglans regia]	5.2189e+08	14	10	35.16		366
377	>XP_018823876.1 PREDICTED: glycine-rich protein 2-like [Juglans regia]	7.56648e+08	7	5	24.14		374	>XP_018838180.1 PREDICTED: peroxidase 73-like [Juglans regia]	3.04097e+08	9	8	35.45		365	>XP_018839987.1 PREDICTED: fructokinase-2 [Juglans regia]	8.42562e+08	13	9	36.64		368	>XP_018859560.1 PREDICTED: kiwellin-like [Juglans regia]	5.71265e+08	16	10	55.56		364	>XP_018807686.1 PREDICTED: 3-isopropylmalate dehydratase large subunit, chloroplastic-like [Juglans regia]	5.34764e+08	14	13	29.27		363	>XP_018857189.1 PREDICTED: 26S proteasome non-ATPase regulatory subunit 14 homolog [Juglans regia]						380	>XP_018831984.1 PREDICTED: actin-depolymerizing factor 2-like [Juglans regia]	3.25866e+08	11	10	69.78		367
378	>XP_018850554.1 PREDICTED: alanine aminotransferase 2-like [Juglans regia]	3.18386e+08	10	10	23.84		375	>XP_018832945.1 PREDICTED: peptidyl-prolyl cis-trans isomerase A1 isoform X1 [Juglans regia]	894614461	18	10	39.18		366	>XP_018844468.1 PREDICTED: serine carboxypeptidase-like 40 [Juglans regia]	294164973	11	10	27.8		369	>XP_018860724.1 PREDICTED: glutathione S-transferase DHAR2-like [Juglans regia]	4.80354e+08	13	12	59.81		365	>XP_018840585.1 PREDICTED: bifunctional 3-dehydroquinate dehydratase/shikimate dehydrogenase, chloroplastic-like isoform X1 [Juglans regia]	2.8701e+08	15	13	29.48		364	>XP_018822513.1 PREDICTED: putative leucine-rich repeat receptor-like serine/threonine-protein kinase At2g24130 [Juglans regia]	1.61478e+09	26	13	33.25		381	>XP_018820918.1 PREDICTED: cyanate hydratase [Juglans regia]	2.89682e+08	20	15	35.18		368
379	>XP_018827500.1 PREDICTED: acetolactate synthase 2, chloroplastic [Juglans regia]	3.04862e+08	11	10	19.67		375	>XP_018832946.1 PREDICTED: peptidyl-prolyl cis-trans isomerase A1 isoform X2 [Juglans regia]						367	>XP_018808414.1 PREDICTED: protein PHYLLO, chloroplastic isoform X1 [Juglans regia]	5.37059e+08	17	17	11.57		370	>XP_018819438.1 PREDICTED: nucleoside diphosphate kinase B [Juglans regia]	6.07607e+08	14	10	63.51		365	>XP_018840586.1 PREDICTED: bifunctional 3-dehydroquinate dehydratase/shikimate dehydrogenase, chloroplastic-like isoform X1 [Juglans regia]						365	>XP_018860268.1 PREDICTED: glutelin type-B 5-like [Juglans regia]	4.79419e+08	19	14	53.65		382	>XP_018859875.1 PREDICTED: glycine-rich RNA-binding protein 3, mitochondrial [Juglans regia]	2.95208e+08	17	14	39.36		369
380	>XP_018821822.1 PREDICTED: sedoheptulose-1,7-bisphosphatase, chloroplastic [Juglans regia]	6.59929e+08	17	12	35.11		376	>XP_018812389.1 PREDICTED: peroxiredoxin-2E-2, chloroplastic-like [Juglans regia]	8.67283e+08	14	10	49.56		367	>XP_018808415.1 PREDICTED: protein PHYLLO, chloroplastic isoform X2 [Juglans regia]						371	>XP_018819865.1 PREDICTED: polyadenylate-binding protein 2-like [Juglans regia]	3.21371e+08	13	12	18.74		365	>XP_018840587.1 PREDICTED: bifunctional 3-dehydroquinate dehydratase/shikimate dehydrogenase, chloroplastic-like isoform X2 [Juglans regia]						366	>XP_018826105.1 PREDICTED: glutamine synthetase leaf isozyme, chloroplastic [Juglans regia]	5.30329e+08	17	12	32.64		383	>XP_018816665.1 PREDICTED: 14-3-3-like protein A [Juglans regia]	4.89899e+08	12	7	29.17		370
381	>XP_018815515.1 PREDICTED: spermidine synthase 1-like [Juglans regia]	2.70264e+08	15	12	33.24		377	>XP_018824166.1 PREDICTED: peptidyl-prolyl cis-trans isomerase CYP19-3 [Juglans regia]	1.02953e+09	18	13	69.54		368	>XP_018808241.1 PREDICTED: EG45-like domain containing protein [Juglans regia]	2.6849e+09	29	11	30.83		372	>XP_018838617.1 PREDICTED: coproporphyrinogen-III oxidase 1, chloroplastic [Juglans regia]	4.41948e+08	12	9	28.92		365	>XP_018840588.1 PREDICTED: bifunctional 3-dehydroquinate dehydratase/shikimate dehydrogenase, chloroplastic-like isoform X3 [Juglans regia]						366	>XP_018826106.1 PREDICTED: glutamine synthetase leaf isozyme, chloroplastic [Juglans regia]						383	>XP_018816666.1 PREDICTED: 14-3-3-like protein A [Juglans regia]						371
382	>XP_018846377.1 PREDICTED: glucose-6-phosphate 1-dehydrogenase, cytoplasmic isoform-like isoform X1 [Juglans regia]	4.41309e+08	14	13	27.76		378	>XP_018808414.1 PREDICTED: protein PHYLLO, chloroplastic isoform X1 [Juglans regia]	2.34047e+08	13	13	10.01		369	>XP_018846590.1 PREDICTED: peroxidase 12-like isoform X1 [Juglans regia]	7.01134e+08	12	11	38.31		373	>XP_018839307.1 PREDICTED: chaperonin CPN60-2, mitochondrial [Juglans regia]	3.66389e+08	12	12	24.7		366	>XP_018813971.1 PREDICTED: KH domain-containing protein At4g18375-like isoform X1 [Juglans regia]	4.64338e+08	19	16	27.92		366	>XP_018826107.1 PREDICTED: glutamine synthetase leaf isozyme, chloroplastic [Juglans regia]						383	>XP_018816667.1 PREDICTED: 14-3-3-like protein A [Juglans regia]						372
382	>XP_018846378.1 PREDICTED: glucose-6-phosphate 1-dehydrogenase, cytoplasmic isoform-like isoform X1 [Juglans regia]						378	>XP_018808415.1 PREDICTED: protein PHYLLO, chloroplastic isoform X2 [Juglans regia]						369	>XP_018846591.1 PREDICTED: peroxidase 12-like isoform X2 [Juglans regia]						374	>XP_018839074.1 PREDICTED: UDP-sugar pyrophosphorylase-like [Juglans regia]	3.2975e+08	14	14	27.27		366	>XP_018813972.1 PREDICTED: KH domain-containing protein At4g18375-like isoform X1 [Juglans regia]						367	>XP_018835577.1 PREDICTED: probable carboxylesterase 12 [Juglans regia]	3.03743e+08	12	11	47.5		384	>XP_018828032.1 PREDICTED: chalcone--flavonone isomerase-like isoform X1 [Juglans regia]	3.64137e+08	9	8	37.08		372
382	>XP_018846379.1 PREDICTED: glucose-6-phosphate 1-dehydrogenase, cytoplasmic isoform-like isoform X1 [Juglans regia]						379	>XP_018808362.1 PREDICTED: porphobilinogen deaminase, chloroplastic isoform X1 [Juglans regia]	7.75716e+08	17	14	30.79		370	>XP_018821750.1 PREDICTED: 26S proteasome non-ATPase regulatory subunit 7 homolog A [Juglans regia]	6.02532e+08	13	9	45.48		375	>XP_018822032.1 PREDICTED: 60S ribosomal protein L8-3 [Juglans regia]	682947773	18	11	48.46		367	>XP_018819183.1 PREDICTED: ubiquitin-activating enzyme E1 1-like [Juglans regia]	6.38621e+08	21	18	18.19		368	>XP_018827666.1 PREDICTED: cinnamate beta-D-glucosyltransferase-like [Juglans regia]	398843925	13	10	28.82		384	>XP_018828033.1 PREDICTED: chalcone--flavonone isomerase-like isoform X2 [Juglans regia]						372
382	>XP_018846380.1 PREDICTED: glucose-6-phosphate 1-dehydrogenase, cytoplasmic isoform-like isoform X2 [Juglans regia]						379	>XP_018808363.1 PREDICTED: porphobilinogen deaminase, chloroplastic isoform X2 [Juglans regia]						371	>XP_018834193.1 PREDICTED: dynamin-2A-like [Juglans regia]	3.74964e+08	18	14	19.89		375	>XP_018822033.1 PREDICTED: 60S ribosomal protein L8-3 [Juglans regia]						368	>XP_018829078.1 PREDICTED: uncharacterized protein LOC108997328 [Juglans regia]	6.59722e+08	11	9	29.68		369	>XP_018847294.1 PREDICTED: heat shock protein 83 [Juglans regia]	5.95427e+08	20	15	27.17		385	>XP_018849865.1 PREDICTED: aminomethyltransferase, mitochondrial [Juglans regia]	3.40551e+08	9	6	23.28		373
[truncated: 4,504 more rows]
[truncated: 29 more columns]

## Sheet: genome version 2
Protein Rank Sample 1	Description	Total Intensity	# of spectra	# of unique peptides	Coverage %		Protein Rank Sample 2	Description	Total Intensity	# of spectra	# of unique peptides	Coverage %		Protein Rank Sample 3	Description	Total Intensity	# of spectra	# of unique peptides	Coverage %		Protein Rank Sample 4	Description	Total Intensity	# of spectra	# of unique peptides	Coverage %		Protein Rank Sample 5	Description	Total Intensity	# of spectra	# of unique peptides	Coverage %		Protein Rank Sample 6	Description	Total Intensity	# of spectra	# of unique peptides	Coverage %		Protein Rank Sample 7	Description	Total Intensity	# of spectra	# of unique peptides	Coverage %		Protein Rank Sample 8
[truncated: 4,084 more rows]
[truncated: 29 more columns]
